# Supplementary material for: Case study on force compliant robot arm controller for nasopharyngeal swab insertion
Source: Sci Rep. 2025 Jul 2;15:23402. doi: 10.1038/s41598-025-06032-7 (PMC12223138; doi:10.1038/s41598-025-06032-7)
Supplement: Supplementary file 1 — Supplementary Information 1. [file 41598_2025_6032_MOESM1_ESM.zip]

Archive with 6 entries (4 files):
- supplementary/
- supplementary/3Dprint/
- supplementary/3Dprint/interface_v4_cut.stl
- supplementary/3Dprint/cable_beam_sup_v2.stl
- supplementary/3Dprint/load_cell_mount_v5.stl
- supplementary/overview_and_demo.mp4
