# Supplementary material for: Case study on force compliant robot arm controller for nasopharyngeal swab insertion
Source: Sci Rep. 2025 Jul 2;15:23402. doi: 10.1038/s41598-025-06032-7 (PMC12223138; doi:10.1038/s41598-025-06032-7)
Supplement: Supplementary file 2 — Supplementary Information 2. [file 41598_2025_6032_MOESM2_ESM.zip]

Archive with 81 entries (57 files):
- export_code/
- export_code/load_cell/
- export_code/load_cell/msg/
- export_code/load_cell/msg/LoadCell.msg
- export_code/load_cell/HX711/
- export_code/load_cell/HX711/.travis.yml
- export_code/load_cell/HX711/CONTRIBUTORS.md
- export_code/load_cell/HX711/Makefile
- export_code/load_cell/HX711/examples/
- export_code/load_cell/HX711/examples/HX711_timeout_example/
- export_code/load_cell/HX711/examples/HX711_timeout_example/HX711_timeout_example.ino
- export_code/load_cell/HX711/examples/HX711_full_example/
- export_code/load_cell/HX711/examples/HX711_full_example/HX711_full_example.ino
- export_code/load_cell/HX711/examples/HX711_basic_example/
- export_code/load_cell/HX711/examples/HX711_basic_example/HX711_basic_example.ino
- export_code/load_cell/HX711/examples/HX711_retry_example/
- export_code/load_cell/HX711/examples/HX711_retry_example/HX711_retry_example.ino
- export_code/load_cell/HX711/doc/
- export_code/load_cell/HX711/doc/faq.md
- export_code/load_cell/HX711/doc/platformio-howto.md
- export_code/load_cell/HX711/doc/notes.md
- export_code/load_cell/HX711/keywords.txt
- export_code/load_cell/HX711/library.json
- export_code/load_cell/HX711/platformio.ini
- export_code/load_cell/HX711/src/
- export_code/load_cell/HX711/src/HX711.h
- export_code/load_cell/HX711/src/HX711.cpp
- export_code/load_cell/HX711/.gitignore
- export_code/load_cell/HX711/library.properties
- export_code/load_cell/HX711/README.md
- export_code/load_cell/HX711/LICENSE
- export_code/load_cell/HX711/CMakeLists.txt
- export_code/load_cell/HX711/.git
- export_code/load_cell/listen_serial.py
- export_code/load_cell/src/
- export_code/load_cell/src/sense_z.cc
- export_code/load_cell/src/sense_x.cc
- export_code/load_cell/src/sense_y.cc
- export_code/load_cell/README.md
- export_code/load_cell/LICENSE
- export_code/load_cell/CMakeLists.txt
- export_code/README.md
- export_code/catkin_ws/
- export_code/catkin_ws/launch_position_controllers.sh
- export_code/catkin_ws/move_to_insert_point.py
- export_code/catkin_ws/launch_insert_controller.sh
- export_code/catkin_ws/src/
- export_code/catkin_ws/src/loadcell/
- export_code/catkin_ws/src/loadcell/msg/
- export_code/catkin_ws/src/loadcell/msg/LoadCell.msg
- export_code/catkin_ws/src/loadcell/src/
- export_code/catkin_ws/src/loadcell/src/loadcell_publisher.cc
- export_code/catkin_ws/src/loadcell/src/calibrate_gravity.py
- export_code/catkin_ws/src/loadcell/src/loadcell_monitor.cc
- export_code/catkin_ws/src/loadcell/src/lcserial.cc
- export_code/catkin_ws/src/loadcell/src/lcserial.h
- export_code/catkin_ws/src/loadcell/package.xml
- export_code/catkin_ws/src/loadcell/LICENSE
- export_code/catkin_ws/src/loadcell/CMakeLists.txt
- export_code/catkin_ws/src/swab_control/
- export_code/catkin_ws/src/swab_control/config/
- export_code/catkin_ws/src/swab_control/config/control_config.yaml
- export_code/catkin_ws/src/swab_control/config/swab_control.yaml
- export_code/catkin_ws/src/swab_control/launch/
- export_code/catkin_ws/src/swab_control/launch/panda_hardware_position_control.launch
- export_code/catkin_ws/src/swab_control/launch/panda_hardware_swab_control.launch
- export_code/catkin_ws/src/swab_control/swab_control_plugin.xml
- export_code/catkin_ws/src/swab_control/src/
- export_code/catkin_ws/src/swab_control/src/joint_trajectory_client.py
- export_code/catkin_ws/src/swab_control/src/__pycache__/
- export_code/catkin_ws/src/swab_control/src/__pycache__/begin_motion_setup.cpython-38.pyc
- export_code/catkin_ws/src/swab_control/src/__pycache__/joint_trajectory_client.cpython-38.pyc
- export_code/catkin_ws/src/swab_control/src/swab_controller.cc
- export_code/catkin_ws/src/swab_control/src/begin_motion_setup.py
- export_code/catkin_ws/src/swab_control/src/move_to_test_point.py
- export_code/catkin_ws/src/swab_control/package.xml
- export_code/catkin_ws/src/swab_control/include/
- export_code/catkin_ws/src/swab_control/include/swab_control/
- export_code/catkin_ws/src/swab_control/include/swab_control/swab_controller.h
- export_code/catkin_ws/src/swab_control/LICENSE
- export_code/catkin_ws/src/swab_control/CMakeLists.txt
