# Supplementary material for: Case study on force compliant robot arm controller for nasopharyngeal swab insertion
Source: Sci Rep. 2025 Jul 2;15:23402. doi: 10.1038/s41598-025-06032-7 (PMC12223138; doi:10.1038/s41598-025-06032-7)
Supplement: Supplementary file 2 — Supplementary Information 2. [file 41598_2025_6032_MOESM2_ESM.zip › export_code/load_cell/msg/LoadCell.msg]

Header header
float64 x
float64 y
float64 z
