# Supplementary material for: Case study on force compliant robot arm controller for nasopharyngeal swab insertion
Source: Sci Rep. 2025 Jul 2;15:23402. doi: 10.1038/s41598-025-06032-7 (PMC12223138; doi:10.1038/s41598-025-06032-7)
Supplement: Supplementary file 2 — Supplementary Information 2. [file 41598_2025_6032_MOESM2_ESM.zip › export_code/load_cell/HX711/CONTRIBUTORS.md]

# HX711 library contributors

Listed in the order of appearance.

- Weihong Guan: First steps
- Bogdan Necula: Making it real
- Zachary J. Fields: Performance improvements on AVR. Simplify read logic.
- Rodrigo Wirth: Support to read the current `get_offset` and `get_scale`
- Ulrich Wolf: Move pin definition out of constructor
- Alexander Wilms: Improve documentation
- David Holland-Moritz: Improve interrupt safety on AVR
- Geert Roumen et al.: ESP32 support
- Thomas O Fredericks: Support for Teensy 3.2 and non-blocking readings
- Ahmad Elbadri: Improve ESP8266 stability
- Andreas Motl: Spring cleaning, multiarch support
- Clemens Gruber: Hardware testing
- Many bits and pieces by countless people from the community,
  see also "doc/backlog.rst" in the repository.

Thanks a bunch!
