# Supplementary material for: Case study on force compliant robot arm controller for nasopharyngeal swab insertion
Source: Sci Rep. 2025 Jul 2;15:23402. doi: 10.1038/s41598-025-06032-7 (PMC12223138; doi:10.1038/s41598-025-06032-7)
Supplement: Supplementary file 2 — Supplementary Information 2. [file 41598_2025_6032_MOESM2_ESM.zip › export_code/load_cell/HX711/examples/HX711_timeout_example/HX711_timeout_example.ino]

#include "HX711.h"

// HX711 circuit wiring
const int LOADCELL_DOUT_PIN = 2;
const int LOADCELL_SCK_PIN = 3;

HX711 scale;

void setup() {
  Serial.begin(57600);
  scale.begin(LOADCELL_DOUT_PIN, LOADCELL_SCK_PIN);
}

void loop() {

  if (scale.wait_ready_timeout(1000)) {
    long reading = scale.read();
    Serial.print("HX711 reading: ");
    Serial.println(reading);
  } else {
    Serial.println("HX711 not found.");
  }

  delay(1500);
  
}
