# Supplementary material for: Case study on force compliant robot arm controller for nasopharyngeal swab insertion
Source: Sci Rep. 2025 Jul 2;15:23402. doi: 10.1038/s41598-025-06032-7 (PMC12223138; doi:10.1038/s41598-025-06032-7)
Supplement: Supplementary file 2 — Supplementary Information 2. [file 41598_2025_6032_MOESM2_ESM.zip › export_code/load_cell/HX711/doc/faq.md]

# Frequently Asked Questions

## 1. no matching function for call to 'HX711::HX711(const int&, const int&)'

I'm getting the following error:

```exit status 1 no matching function for call to 'HX711::HX711(const int&, const int&)'```

The new interface is that the begin(...) method will obtain the pin parameters. So instead of using:
```
HX711 scale(LOADCELL_DOUT_PIN, LOADCELL_SCK_PIN);
```
Use:
```
HX711 scale;
```
And then in ```void setup() { ... }``` initialize the pins like this:
```
scale.begin(LOADCELL_DOUT_PIN, LOADCELL_SCK_PIN);
```
Please refer to this example for more details:
https://github.com/bogde/HX711/blob/master/examples/HX711_basic_example/HX711_basic_example.ino#L7-L12
