# Supplementary material for: Case study on force compliant robot arm controller for nasopharyngeal swab insertion
Source: Sci Rep. 2025 Jul 2;15:23402. doi: 10.1038/s41598-025-06032-7 (PMC12223138; doi:10.1038/s41598-025-06032-7)
Supplement: Supplementary file 2 — Supplementary Information 2. [file 41598_2025_6032_MOESM2_ESM.zip › export_code/load_cell/HX711/doc/platformio-howto.md]

# PlatformIO howto

https://platformio.org/


List installed platforms

    platformio platform list


List available boards

    platformio boards


Run specific build

    platformio ci --board=megaatmega2560 --lib="." examples/HX711_full_example


Run specific environment

    platformio run --environment lopy4


Build all environments

    platformio run

"Make clean" for all environments

    platformio run -t clean


Dump specific build environment

    platformio run --environment lopy4 --target envdump

See slot `CPPDEFINES`.
