# Supplementary material for: Case study on force compliant robot arm controller for nasopharyngeal swab insertion
Source: Sci Rep. 2025 Jul 2;15:23402. doi: 10.1038/s41598-025-06032-7 (PMC12223138; doi:10.1038/s41598-025-06032-7)
Supplement: Supplementary file 2 — Supplementary Information 2. [file 41598_2025_6032_MOESM2_ESM.zip › export_code/load_cell/HX711/keywords.txt]

#######################################
# HX711
#######################################

#######################################
# Datatypes (KEYWORD1)
#######################################

HX711	KEYWORD1

#######################################
# Methods and Functions (KEYWORD2)
#######################################

is_ready	KEYWORD2
set_gain	KEYWORD2
read_average	KEYWORD2
get_value	KEYWORD2
get_units	KEYWORD2
tare	KEYWORD2
set_scale	KEYWORD2
get_scale	KEYWORD2
set_offset	KEYWORD2
get_offset	KEYWORD2
power_down	KEYWORD2
power_up	KEYWORD2

#######################################
# Constants (LITERAL1)
#######################################
