# Supplementary material for: Case study on force compliant robot arm controller for nasopharyngeal swab insertion
Source: Sci Rep. 2025 Jul 2;15:23402. doi: 10.1038/s41598-025-06032-7 (PMC12223138; doi:10.1038/s41598-025-06032-7)
Supplement: Supplementary file 2 — Supplementary Information 2. [file 41598_2025_6032_MOESM2_ESM.zip › export_code/load_cell/HX711/library.json]

{
    "name": "HX711",
    "keywords": "hx711, scale, weight",
    "description": "An Arduino library to interface the Avia Semiconductor HX711 24-Bit Analog-to-Digital Converter (ADC) for Weight Scales.",
    "repository": {
        "type": "git",
        "url": "https://github.com/bogde/HX711.git"
    },
    "version": "0.7.5",
    "exclude": "tests",
    "examples": "examples/*/*.ino",
    "frameworks": "arduino",
    "platforms": [
        "atmelavr",
        "espressif8266",
        "espressif32",
        "atmelsam",
        "ststm32"
    ]
}
