# Supplementary material for: Case study on force compliant robot arm controller for nasopharyngeal swab insertion
Source: Sci Rep. 2025 Jul 2;15:23402. doi: 10.1038/s41598-025-06032-7 (PMC12223138; doi:10.1038/s41598-025-06032-7)
Supplement: Supplementary file 2 — Supplementary Information 2. [file 41598_2025_6032_MOESM2_ESM.zip › export_code/load_cell/HX711/library.properties]

name=HX711 Arduino Library
version=0.7.5
author=Bogdan Necula <bogde@bogde.ro>, Andreas Motl <andreas.motl@elmyra.de>
maintainer=Bogdan Necula <bogde@bogde.ro>
sentence=Library to interface the Avia Semiconductor HX711 ADC.
paragraph=An Arduino library to interface the <a href="http://image.dfrobot.com/image/data/SEN0160/hx711_english.pdf">Avia Semiconductor HX711 24-Bit Analog-to-Digital Converter (ADC)</a> for reading load cells / weight scales.
category=Sensors
url=https://github.com/bogde/HX711
