# Supplementary material for: Case study on force compliant robot arm controller for nasopharyngeal swab insertion
Source: Sci Rep. 2025 Jul 2;15:23402. doi: 10.1038/s41598-025-06032-7 (PMC12223138; doi:10.1038/s41598-025-06032-7)
Supplement: Supplementary file 2 — Supplementary Information 2. [file 41598_2025_6032_MOESM2_ESM.zip › export_code/load_cell/listen_serial.py]

# mounting usb in windows
# usbipd wsl list
# usbipd wsl attach --busid <busid>
import serial
import os

# def twos_comp (data):
#     base_int = int.from_bytes(data[0:3], byteorder = 'little')
#     if data[2] & 0x80 == 0: # Positive
#         return base_int
#     else:
#         t = base_int - 1
#         return (~t) & 0x7FFFFF
        
        
port = '/dev/ttyUSB0'
baud = 115200
ser = serial.Serial(
    port=port,\
    baudrate=baud,\
    timeout=.1)

#uffer_ = [b'\x00', b'\x00', b'\x00', b'\x00']
SZ = 0.8697
SY = 0.7303
SX = 0.7586
L_MAX = 10 # Units in newtons
Ve = 5.0  # Excitation voltage at 5 V
Unit_Range = 0x7FFFFF
GAIN = 128
digital_voltage = 20 # 80 Mv
while True:
    
    data = ser.read(size=4)
    if len(data) > 0:
        print(hex(data[0]),',', hex(data[1]),',', hex(data[2]),',', hex(data[3]) )
        if int(data[3]) == 0x40:
            S = SZ
        elif int(data[3]) == 0x20:
            S = SY
        elif int(data[3]) == 0x10:
            S = SX

    base_int = int.from_bytes(data[0:3], byteorder = 'little', signed=True)
        
    print(base_int)


    Vout = base_int/(Unit_Range) * digital_voltage
    print('Vout', Vout)

    #L = L_MAX * Vout / ( SZ * Ve * GAIN)# Load
    L = L_MAX * Vout / (S * Ve)

    print('Total load: {} N'.format(L))

    
    
                              
    #print(data)
