# Supplementary material for: Case study on force compliant robot arm controller for nasopharyngeal swab insertion
Source: Sci Rep. 2025 Jul 2;15:23402. doi: 10.1038/s41598-025-06032-7 (PMC12223138; doi:10.1038/s41598-025-06032-7)
Supplement: Supplementary file 2 — Supplementary Information 2. [file 41598_2025_6032_MOESM2_ESM.zip › export_code/load_cell/src/sense_x.cc]

// This program transforms raw integer values
#include "HX711.h"
#define DOUT 2
#define PD_SCK 3
#define GAIN 128
#define BAUD 115200

byte leading = 0x10;
HX711 hx;
long result;
byte *payload;
void setup() {
  Serial.begin(BAUD);
  
  hx.begin(DOUT, PD_SCK, GAIN);
  while (!hx.wait_ready_timeout(1000)) {
  }
}

void loop() {
  result = hx.read();

  // replace leading byte with the axis code.
  payload = (byte*)&result;
  payload[3] = leading;
  
  Serial.write((byte*)&result, sizeof(byte)*4); // TODO: double check endianness.
  Serial.flush();
  //hx.read(); (returns long)
}
