# Supplementary material for: Case study on force compliant robot arm controller for nasopharyngeal swab insertion
Source: Sci Rep. 2025 Jul 2;15:23402. doi: 10.1038/s41598-025-06032-7 (PMC12223138; doi:10.1038/s41598-025-06032-7)
Supplement: Supplementary file 2 — Supplementary Information 2. [file 41598_2025_6032_MOESM2_ESM.zip › export_code/load_cell/README.md]

This is the code used to read measurements on the Arduino platform.

# Setup
1. Install Arduino Cmake toolchain.
2. Run:
```
mkdir build; cd build
cmake -D CMAKE_TOOLCHAIN_FILE=../Arduino-CMake-Toolchain/Arduino-toolchain.cmake -DARDUINO_INSTALL_PATH=../ArduinoCore-avr ../
```
3. Use makefiles in build folder to upload to the arduino devices.
