# Supplementary material for: Case study on force compliant robot arm controller for nasopharyngeal swab insertion
Source: Sci Rep. 2025 Jul 2;15:23402. doi: 10.1038/s41598-025-06032-7 (PMC12223138; doi:10.1038/s41598-025-06032-7)
Supplement: Supplementary file 2 — Supplementary Information 2. [file 41598_2025_6032_MOESM2_ESM.zip › export_code/load_cell/CMakeLists.txt]

cmake_minimum_required(VERSION 3.1.0)

project(load_cell CXX)
set(CMAKE_THREAD_LIBS_INIT "-lpthread")
set(CMAKE_HAVE_THREADS_LIBRARY 1)
set(CMAKE_USE_WIN32_THREADS_INIT 0)
set(CMAKE_USE_PTHREADS_INIT 1)
set(THREADS_PREFER_PTHREAD_FLAG ON)


add_executable(sense_x src/sense_x.cc HX711/src/HX711.cpp)
target_include_directories(sense_x PRIVATE HX711/src)
target_link_arduino_libraries(sense_x core Wire)
target_enable_arduino_upload(sense_x)

add_executable(sense_y src/sense_y.cc HX711/src/HX711.cpp)
target_include_directories(sense_y PRIVATE HX711/src)
target_link_arduino_libraries(sense_y core Wire)
target_enable_arduino_upload(sense_y)

add_executable(sense_z src/sense_z.cc HX711/src/HX711.cpp)
target_include_directories(sense_z PRIVATE HX711/src)
target_link_arduino_libraries(sense_z core Wire)
target_enable_arduino_upload(sense_z)
