# Supplementary material for: Case study on force compliant robot arm controller for nasopharyngeal swab insertion
Source: Sci Rep. 2025 Jul 2;15:23402. doi: 10.1038/s41598-025-06032-7 (PMC12223138; doi:10.1038/s41598-025-06032-7)
Supplement: Supplementary file 2 — Supplementary Information 2. [file 41598_2025_6032_MOESM2_ESM.zip › export_code/README.md]

Control code and force sensor measurement code used in experiments. Force sensor calibration will require manual changes, as these values are hardware dependent.

Requires all requirements indicated by the franka_ros package (https://frankaemika.github.io/docs/franka_ros.html ) All code assumes ROS 1.

User assumes all responsibilities for installing necessary pre-requisites and hardware setup. No technical support will be provided by authors.

With the exception of the HX711 library and the file export_code/catkin_ws/src/swab_control/src/joint_trajectory_client.py, all code is governed by the following license.


MIT License

Copyright (c) 2023 Peter Q. Lee

Permission is hereby granted, free of charge, to any person obtaining a copy
of this software and associated documentation files (the "Software"), to deal
in the Software without restriction, including without limitation the rights
to use, copy, modify, merge, publish, distribute, sublicense, and/or sell
copies of the Software, and to permit persons to whom the Software is
furnished to do so, subject to the following conditions:

The above copyright notice and this permission notice shall be included in all
copies or substantial portions of the Software.

THE SOFTWARE IS PROVIDED "AS IS", WITHOUT WARRANTY OF ANY KIND, EXPRESS OR
IMPLIED, INCLUDING BUT NOT LIMITED TO THE WARRANTIES OF MERCHANTABILITY,
FITNESS FOR A PARTICULAR PURPOSE AND NONINFRINGEMENT. IN NO EVENT SHALL THE
AUTHORS OR COPYRIGHT HOLDERS BE LIABLE FOR ANY CLAIM, DAMAGES OR OTHER
LIABILITY, WHETHER IN AN ACTION OF CONTRACT, TORT OR OTHERWISE, ARISING FROM,
OUT OF OR IN CONNECTION WITH THE SOFTWARE OR THE USE OR OTHER DEALINGS IN THE
SOFTWARE.
