# Supplementary material for: Case study on force compliant robot arm controller for nasopharyngeal swab insertion
Source: Sci Rep. 2025 Jul 2;15:23402. doi: 10.1038/s41598-025-06032-7 (PMC12223138; doi:10.1038/s41598-025-06032-7)
Supplement: Supplementary file 2 — Supplementary Information 2. [file 41598_2025_6032_MOESM2_ESM.zip › export_code/catkin_ws/launch_position_controllers.sh]

# PANDA1_IP=129.97.71.18
# PANDA2_IP=129.97.71.19
# ARG=$1

# if ("${ARG,,}" == "panda1"); then
#    IP=$PANDA1_IP
# elif ("${ARG,,}" == "panda2"); then
#    IP=$PANDA2_IP
# else
#     return 0
# fi

IP=129.97.71.18
LC_ALL=C roslaunch swab_control panda_hardware_position_control.launch robot_ip:=$IP loader_gripper:=false robot:=panda
