# Supplementary material for: Case study on force compliant robot arm controller for nasopharyngeal swab insertion
Source: Sci Rep. 2025 Jul 2;15:23402. doi: 10.1038/s41598-025-06032-7 (PMC12223138; doi:10.1038/s41598-025-06032-7)
Supplement: Supplementary file 2 — Supplementary Information 2. [file 41598_2025_6032_MOESM2_ESM.zip › export_code/catkin_ws/move_to_insert_point.py]

"""Moves the end-effector to the required starting point. Position controller must be running first"""
import subprocess
import os

cur_path = os.path.dirname(os.path.realpath(__file__))

dir_path = '{}/src/swab_control/src/'.format(cur_path)

if __name__ == '__main__':

    jc_res = [-1.5707963267949, -0.877064181400686, 0.115204714431386, -2.6860389840327, 0.135717225527482, 2.90071779394992, -8.32667268468867e-17]
    subprocess.run(['python3', '{}/move_to_test_point.py'.format(dir_path), ','.join([str(t) for t in jc_res])])
