# Supplementary material for: Case study on force compliant robot arm controller for nasopharyngeal swab insertion
Source: Sci Rep. 2025 Jul 2;15:23402. doi: 10.1038/s41598-025-06032-7 (PMC12223138; doi:10.1038/s41598-025-06032-7)
Supplement: Supplementary file 2 — Supplementary Information 2. [file 41598_2025_6032_MOESM2_ESM.zip › export_code/catkin_ws/src/loadcell/src/loadcell_publisher.cc]

// #include "ros/ros.h"
#include <pthread.h>
#include "loadcell/LoadCell.h"
#include <ros/ros.h>
#include "lcserial.h"

#include <stdio.h>
#include "stdint.h"
#include <string.h>
#define MAX_THRESHOLD 10.0
#define NUM_THREADS 3


int main(int argc, char **argv) {
  pthread_t threads[NUM_THREADS];
  const char *paths [3] = {"/dev/ttyUSB0", "/dev/ttyUSB1", "/dev/ttyUSB2"};
  pthread_create(&threads[0], NULL, reading_function, (void*) paths[0]);
  pthread_create(&threads[1], NULL, reading_function, (void*) paths[1]);
  pthread_create(&threads[2], NULL, reading_function, (void*) paths[2]);
  f64 unloaded[3];
  
  // measurements[0] = 1.0;
  // measurements[1] = -1.0;
  // measurements[2] = 0.0;
  
  ros::init(argc, argv, "loadcell");
  ros::NodeHandle nh;

  ros::Publisher loadcell_pub = nh.advertise<loadcell::LoadCell>("loadcell", 1000);
   
  // ros::Rate loop_rate(10);// TODO: change

  
  loadcell::LoadCell out_msg;

  while (ros::ok()) {
    // Wait for all the worker threads to collect readings.
    pthread_cond_wait(&cond, &mutex);
    // Load data.
    unloaded[0] = measurements[0];
    unloaded[1] = measurements[1];
    unloaded[2] = measurements[2];
    
    // set the sync variable
    sync_var = 0x00;
    pthread_mutex_unlock(&mutex);

    if (unloaded[0] > MAX_THRESHOLD || unloaded[0] < -MAX_THRESHOLD 
	|| unloaded[1] > MAX_THRESHOLD || unloaded[1] < -MAX_THRESHOLD	
	|| unloaded[2] > MAX_THRESHOLD || unloaded[2] < -MAX_THRESHOLD) {
      ROS_ERROR_STREAM("loadcell: OVERLOAD ON AXIS! QUITTING");
      break;
    }
    
    // Create message
    out_msg.header.stamp = ros::Time::now();
    out_msg.x = unloaded[0];
    out_msg.y = unloaded[1];
    out_msg.z = unloaded[2];

    
    // publish message
    loadcell_pub.publish(out_msg);
    
    ros::spinOnce();
    // loop_rate.sleep();
  }

  return 0;
  
}
