# Supplementary material for: Case study on force compliant robot arm controller for nasopharyngeal swab insertion
Source: Sci Rep. 2025 Jul 2;15:23402. doi: 10.1038/s41598-025-06032-7 (PMC12223138; doi:10.1038/s41598-025-06032-7)
Supplement: Supplementary file 2 — Supplementary Information 2. [file 41598_2025_6032_MOESM2_ESM.zip › export_code/catkin_ws/src/loadcell/src/calibrate_gravity.py]

#!/usr/bin/python3

"""
This script assumes that position control is active.
It moves the arm to a number of prespecified positions in order to determine the current gravitational offsets.
"""
import sys
import os


from trajectory_msgs.msg import JointTrajectory, JointTrajectoryPoint
from joint_trajectory_client import JointTrajectoryClient
from franka_msgs.msg import FrankaState
from sensor_msgs.msg import JointState
from loadcell.msg import LoadCell
from begin_motion_setup import interpolate_to_point
import rospy
import numpy as np
import sklearn.linear_model
import datetime

calib_configs = [
    [0.0, -0.785398163, 0.0, -2.35619449, 0.0, 1.57079632679, 0.785398163397],
    [0.0, -0.785398163, 0.0, -2.35619449, 0.0, 2.0, 0.785398163397],
    [0.0, -0.785398163, 0.0, -2.35619449, 0.0, 2.6, 0.785398163397],
    [0.0, -0.785398163, 0.0, -2.35619449, 0.0, 3.1415926535, 0.785398163397],
    [0.0, -0.785398163, 0.0, -2.35619449, 0.0, 3.1415926535, 1.2],
    [0.0, -0.785398163, 0.0, -2.35619449, 0.0, 3.1415926535, 2.0],
    [0.0, -0.785398163, 0.0, -2.35619449, 0.0, 3.1415926535, 2.3561944891869997],
    [0.0, -0.785398163, 0.0, -2.35619449, 0.0, 2.6, 2.3561944891869997],
    [0.0, -0.785398163, 0.0, -2.35619449, 0.0, 2.0, 2.3561944891869997],
]
N_SAMPLES = len(calib_configs)

if __name__ == '__main__':
    rospy.init_node("calibrate_gravity")
    arm_joint_names = ['panda_joint1', 'panda_joint2', 'panda_joint3', 'panda_joint4', 'panda_joint5', 'panda_joint6', 'panda_joint7']

    jtc = JointTrajectoryClient('position_joint_trajectory_controller', arm_joint_names)

    model = sklearn.linear_model.LinearRegression(fit_intercept=False)

    time_delta = 2.5
    add_time = 2.0
    N_positions = len(calib_configs)
    orient_data = np.zeros((N_positions, 3))
    force_data = np.zeros((N_positions, N_SAMPLES, 3))

    # Move to each position, and collect orientation/force data
    for i in range(N_positions):
        msg = rospy.wait_for_message("/joint_states", JointState, timeout=None)
        current_config = np.array([msg.position[i] for i in range(len(msg.position)) if msg.name[i] in arm_joint_names])
        target_config = calib_configs[i]
        # move to the next calibration point
        traj = interpolate_to_point(time_delta, current_config, target_config, arm_joint_names)
        jtc.add_points(traj)
        jtc.start()
        jtc.wait(time_delta)
        jtc.clear()
        rospy.sleep(time_delta+add_time)

        fr_msg = rospy.wait_for_message("/franka_state_controller/franka_states", FrankaState, timeout=None)

        # Collect orientation data
        orient_data[i] = [fr_msg.O_T_EE[0*4+2], fr_msg.O_T_EE[1*4+2], fr_msg.O_T_EE[2*4+2]]

        # Collect the load cell readings
        for samp in range(N_SAMPLES):
            lc_msg = rospy.wait_for_message("/loadcell", LoadCell, timeout=None)
            force_data[i, samp, 0] = lc_msg.x
            force_data[i, samp, 1] = lc_msg.y
            force_data[i, samp, 2] = lc_msg.z

    # Find parameters with linear regression.
    force_data_ = np.mean(force_data, axis=1)

    regr_data = np.hstack([
        orient_data,
        orient_data[:, 1:2]*orient_data[:, 2:3],
        np.ones((len(orient_data), 1))])

    model.fit(regr_data[:, [0, 1, 2, 4]], force_data_[:, 0:1])
    C_fx_ox, C_fx_oy, C_fx_oz, C_fx_1 = model.coef_[0]
    print('X-axis R^2 = {}'.format(model.score(regr_data[:, [0, 1, 2, 4]], force_data_[:, 0:1])))

    model.fit(regr_data[:, :], force_data_[:, 1:2])
    C_fy_ox, C_fy_oy, C_fy_oz, C_fy_oyoz, C_fy_1 = model.coef_[0]
    print('Y-axis R^2 = {}'.format(model.score(regr_data[:, :], force_data_[:, 1:2])))

    model.fit(regr_data[:, [2, 4]], force_data_[:, 2:3])
    C_fz_oz, C_fz_1 = model.coef_[0]
    print('Z-axis R^2 = {}'.format(model.score(regr_data[:, [2, 4]], force_data_[:, 2:3])))

    grav_time = rospy.Time.now()
    dt = datetime.datetime.utcfromtimestamp(grav_time.to_sec())

    print({"C_fz_1": C_fz_1,
           "C_fz_oz": C_fz_oz,
           "C_fy_1": C_fy_1,
           "C_fy_oyoz": C_fy_oyoz,
           "C_fy_oz": C_fy_oz,
           "C_fy_oy": C_fy_oy,
           "C_fy_ox": C_fy_ox,
           "C_fx_1": C_fx_1,
           "C_fx_oz": C_fx_oz,
           "C_fx_oy": C_fx_oy,
           "C_fx_ox": C_fx_ox,
           "grav_time": dt,
           })
