# Supplementary material for: Case study on force compliant robot arm controller for nasopharyngeal swab insertion
Source: Sci Rep. 2025 Jul 2;15:23402. doi: 10.1038/s41598-025-06032-7 (PMC12223138; doi:10.1038/s41598-025-06032-7)
Supplement: Supplementary file 2 — Supplementary Information 2. [file 41598_2025_6032_MOESM2_ESM.zip › export_code/catkin_ws/src/loadcell/src/loadcell_monitor.cc]

// #include "ros/ros.h"
#include <pthread.h>
// #include "msgs/LoadCell.h"
#include "lcserial.h"


#include <stdio.h>
#include "stdint.h"
#include <string.h>
#include <ncurses.h>
#include <signal.h>


#define NUM_THREADS 3


volatile sig_atomic_t stop;
void inthand(int signum) {
    stop = 1;
}


void build_status_bar(f64 x, f64 y, f64 z) {
  const int total_width = 50;
  const int offset = 10;
  const int xbar_row = 2;
  const int ybar_row = 4;
  const int zbar_row = 6;
  const i32 step = 10000 / total_width ;
  const u8 fill_char = '#'; // TODO

  i32 x_mN = (i32) (x*1000);
  i32 y_mN = (i32) (y*1000);
  i32 z_mN = (i32) (z*1000);

  char xbuffer[total_width*2+1];
  char ybuffer[total_width*2+1];
  char zbuffer[total_width*2+1];
  xbuffer[total_width*2] = 0;ybuffer[total_width*2] = 0;zbuffer[total_width*2] = 0;
	     
  //printf("X=%d mN %lf N\n", x_mN, x);
  mvprintw(0, offset+total_width+3, "0 mN");
  mvprintw(0, offset+4, "-10000 mN");
  mvprintw(0, offset+total_width*2-8, "10000 mN");
  mvprintw(xbar_row,0,"X=%5d mN", x_mN);

  mvprintw(xbar_row-1, offset, "|");
  mvprintw(xbar_row-1, offset+total_width, "|");
  mvprintw(xbar_row-1, offset+total_width*2, "|");

  i32 i;

  // Fill in buffer contents for the force bars.
  if (x_mN > 0){
    for (i=0;i< x_mN / step; i++) {
      xbuffer[total_width+i] = fill_char;
    }
    for (;i<total_width;i++) {
      xbuffer[total_width+i] = ' ';
    }
    for (i=0;i<total_width;i++) {
      xbuffer[i] = ' ';
    }
  }
  else {
    for (i=-total_width;i<x_mN / step;i++) {
      xbuffer[total_width+i] = ' ';
    }
    for (i=x_mN / step;i<0; i++) {
      xbuffer[total_width+i] = fill_char;
    }
    for (i=0;i<total_width;i++) {
      xbuffer[total_width+i] = ' ';
    }
  }
  
  if (y_mN > 0){
    for (i=0;i< y_mN / step; i++) {
      ybuffer[total_width+i] = fill_char;
    }
    for (;i<total_width;i++) {
      ybuffer[total_width+i] = ' ';
    }
    for (i=0;i<total_width;i++) {
      ybuffer[i] = ' ';
    }
  }
  else {
    for (i=-total_width;i<y_mN / step;i++) {
      ybuffer[total_width+i] = ' ';
    }
    for (i=y_mN / step;i<0; i++) {
      ybuffer[total_width+i] = fill_char;
    }
    for (i=0;i<total_width;i++) {
      ybuffer[total_width+i] = ' ';
    }
  }
  if (z_mN > 0){
    for (i=0;i< z_mN / step; i++) {
      zbuffer[total_width+i] = fill_char;
    }
    for (;i<total_width;i++) {
      zbuffer[total_width+i] = ' ';
    }
    for (i=0;i<total_width;i++) {
      zbuffer[i] = ' ';
    }
  }
  else {
    for (i=-total_width;i<z_mN / step;i++) {
      zbuffer[total_width+i] = ' ';
    }
    for (i=z_mN / step;i<0; i++) {
      zbuffer[total_width+i] = fill_char;
    }
    for (i=0;i<total_width;i++) {
      zbuffer[total_width+i] = ' ';
    }
  }

  mvaddstr(xbar_row, offset, xbuffer);
  mvprintw(ybar_row,0,"Y=%5d mN", y_mN);
  mvprintw(ybar_row-1, offset, "|");
  mvprintw(ybar_row-1, offset+total_width, "|");
  mvprintw(ybar_row-1, offset+total_width*2, "|");
  mvaddstr(ybar_row, offset, ybuffer);
  
  mvprintw(zbar_row,0,"Z=%5d mN", z_mN);
  mvprintw(zbar_row-1, offset, "|");
  mvprintw(zbar_row-1, offset+total_width, "|");
  mvprintw(zbar_row-1, offset+total_width*2, "|");
  mvaddstr(zbar_row, offset, zbuffer);   


}

int main(void) {
  pthread_t threads[NUM_THREADS];
  const char *paths [3] = {"/dev/ttyUSB0", "/dev/ttyUSB1", "/dev/ttyUSB2"};
  pthread_create(&threads[0], NULL, reading_function, (void*) paths[0]);
  pthread_create(&threads[1], NULL, reading_function, (void*) paths[1]);
  pthread_create(&threads[2], NULL, reading_function, (void*) paths[2]);
  // pthread_join(threads[0], NULL);
  // pthread_join(threads[1], NULL);
  // pthread_join(threads[2], NULL);
  //return 0;
  f64 unloaded[3];


  initscr();
  stop = 0;
  signal(SIGINT, inthand);
  
  while (!stop) {

        // Wait for all the worker threads to collect readings.
    pthread_cond_wait(&cond, &mutex);
    // Load data.
    unloaded[0] = measurements[0];
    unloaded[1] = measurements[1];
    unloaded[2] = measurements[2];
    
    // set the sync variable
    sync_var = 0x00;
    pthread_mutex_unlock(&mutex);

    // Make progress bars.
    build_status_bar(unloaded[0], unloaded[1], unloaded[2]);
    refresh();
  }

  endwin();

  
}
