# Supplementary material for: Case study on force compliant robot arm controller for nasopharyngeal swab insertion
Source: Sci Rep. 2025 Jul 2;15:23402. doi: 10.1038/s41598-025-06032-7 (PMC12223138; doi:10.1038/s41598-025-06032-7)
Supplement: Supplementary file 2 — Supplementary Information 2. [file 41598_2025_6032_MOESM2_ESM.zip › export_code/catkin_ws/src/loadcell/src/lcserial.cc]

#include "lcserial.h"
pthread_cond_t      cond  = PTHREAD_COND_INITIALIZER;
pthread_mutex_t     mutex = PTHREAD_MUTEX_INITIALIZER;
u8 sync_var = 0x00;
f64 measurements[3];
char sync_bit[3] = {0x01, 0x02, 0x04};
f64 scaling_factors[3] = {SX, SY, SZ};

int prepare_term (const char *path){
  // See https://blog.mbedded.ninja/programming/operating-systems/linux/linux-serial-ports-using-c-cpp/
  struct termios tty;
  tty.c_cflag &= ~PARENB;
  tty.c_cflag &= ~CSTOPB;
  tty.c_cflag |= CS8;
  tty.c_cflag &= ~CRTSCTS; // Disable RTS/CTS hardware flow control
  tty.c_cflag |= CREAD | CLOCAL; // Turn on READ
  tty.c_lflag &= ~ICANON; // Disable Canonical mode
  tty.c_lflag &= ~ECHO; // Disable echo
  tty.c_lflag &= ~ECHOE; // Disable erasure
  tty.c_lflag &= ~ECHONL; // Disable new-line echo	

  tty.c_lflag &= ~ISIG; // Disable interpretation of INTR, QUIT and SUSP
  tty.c_iflag &= ~(IXON | IXOFF | IXANY); // Turn off s/w flow ctrl
  tty.c_iflag &= ~(IGNBRK|BRKINT|PARMRK|ISTRIP|INLCR|IGNCR|ICRNL); // Disable any special handling of received bytes
  tty.c_oflag &= ~OPOST; // Prevent special interpretation of output bytes (e.g. newline chars)
  tty.c_oflag &= ~ONLCR; // Prevent conversion of newline to carriage return/line feed

  tty.c_cc[VTIME] = 0; // Do not wait at all, return once 4 bytes are retrieved.
  tty.c_cc[VMIN] = 1; // Change to 

  cfsetispeed(&tty, BAUD);

  int serial_port = open(path, O_RDONLY);
  
  if (tcsetattr(serial_port, TCSANOW, &tty) != 0) {
    printf("Error %i from tcsetattr: %s\n", errno, strerror(errno));
  }

  return serial_port;
}

void *reading_function(void *param) {

  // Create file handles for reading ttyUSB
  
  // Collect reading
  u8 payload [4]= {0,0,0,0};
  i32 reading = 0;
  i32 index = 999;
  f64 data;

  int serial_port = prepare_term((char*) param);
  i32 pos = 0;
  u8 indicator = 0;

  // This section determines which axis we are reading
  while (index == 999) {
    // Collect int reading, collect data, etc.
    int n = read(serial_port, &payload[pos] , sizeof(u8));
    if (n < 1) {
      printf("Error reading port %s. Breaking\n", (char*) param);
      return NULL;
    }
    u8 axis_indicator = (int)payload[pos]; 
    switch (axis_indicator) {
    case 0x10:
      index = 0; pos = 3; indicator = 0x10;
      break;
    case 0x20:
      index = 1; pos = 3; indicator = 0x20;
      break;
    case 0x40:
      index = 2; pos = 3; indicator = 0x40;
      break;
    }
  }
  
  while (1) {
    // Collect reading; reset if indicator does not match.
    while (1) {
      pos = (pos+1)%4;
      int n = read(serial_port, &(payload[pos]) , sizeof(u8));
      if (pos == 3 && payload[3] == indicator) {break;}
      if (payload[3] != indicator && payload[pos] == indicator) {pos = 3;}
    }

    u8 extension = payload[2] & 0x80 ? 0xff:00;
    
    reading = (i32)payload[0] | ((i32)payload[1] << 8) | ((i32)payload[2] << 16) | ((i32)extension << 24); // TODO: take the first three bytes, and convert from 2's complement.

    
    f64 Vout = (((f64)reading)/(UNIT_RANGE)) * DIGITAL_VOLTAGE;
    data = L_MAX * Vout / (scaling_factors[index] * VE);
    //printf("%d: %lf N\n",index, data);

    measurements[index] = data;
    pthread_mutex_lock(&mutex);
    sync_var |= sync_bit[index];
    if (sync_var == 0x07) {pthread_cond_signal(&cond);} // submit condition when all threads have written.
    pthread_mutex_unlock(&mutex);
  }
  return NULL;
}
