# Supplementary material for: Case study on force compliant robot arm controller for nasopharyngeal swab insertion
Source: Sci Rep. 2025 Jul 2;15:23402. doi: 10.1038/s41598-025-06032-7 (PMC12223138; doi:10.1038/s41598-025-06032-7)
Supplement: Supplementary file 2 — Supplementary Information 2. [file 41598_2025_6032_MOESM2_ESM.zip › export_code/catkin_ws/src/loadcell/src/lcserial.h]

#ifndef LC_SERIAL_H
#define LC_SERIAL_H

// For reading tty Serial
#include <pthread.h>
#include <fcntl.h> 
#include <errno.h> 
#include <termios.h> 
#include <unistd.h>
#include <stdio.h>
#include "stdint.h"
#include <string.h>
#define SZ 0.8697
#define SY 0.7303
#define SX 0.7586
#define L_MAX 10
#define VE 5.0
#define UNIT_RANGE  0x7FFFFF
#define GAIN 128
#define DIGITAL_VOLTAGE 20.0
// TODO double check BAUD
#define BAUD B115200

typedef int32_t i32;
typedef unsigned char u8;
typedef double f64;
typedef float f32;

extern pthread_cond_t      cond; // = PTHREAD_COND_INITIALIZER;
extern pthread_mutex_t     mutex;// = PTHREAD_MUTEX_INITIALIZER;
extern u8 sync_var;
extern char sync_bit[3];
extern f64 scaling_factors[3];
extern f64 measurements[3];

int prepare_term (const char *path);
void *reading_function(void *param);
#endif
