# Supplementary material for: Case study on force compliant robot arm controller for nasopharyngeal swab insertion
Source: Sci Rep. 2025 Jul 2;15:23402. doi: 10.1038/s41598-025-06032-7 (PMC12223138; doi:10.1038/s41598-025-06032-7)
Supplement: Supplementary file 2 — Supplementary Information 2. [file 41598_2025_6032_MOESM2_ESM.zip › export_code/catkin_ws/src/loadcell/package.xml]

<?xml version="1.0"?>
<package format="2">
  <name>loadcell</name>
  <version>0.1.0</version>
  <description>Loadcell monitor</description>
  <maintainer email="pqjlee@uwaterloo.ca">Peter Q. Lee</maintainer>
   <license>Apache 2.0</license>
  <license>All rights reserved</license>
  <buildtool_depend>catkin</buildtool_depend>
  <build_depend>message_generation</build_depend>
  <exec_depend>message_runtime</exec_depend>
  <depend>roscpp</depend>
   <depend>std_msgs</depend>
</package>
