# Supplementary material for: Case study on force compliant robot arm controller for nasopharyngeal swab insertion
Source: Sci Rep. 2025 Jul 2;15:23402. doi: 10.1038/s41598-025-06032-7 (PMC12223138; doi:10.1038/s41598-025-06032-7)
Supplement: Supplementary file 2 — Supplementary Information 2. [file 41598_2025_6032_MOESM2_ESM.zip › export_code/catkin_ws/src/loadcell/CMakeLists.txt]

cmake_minimum_required(VERSION 3.10)

project(loadcell CXX)
set(THREADS_PREFER_PTHREAD_FLAG ON)
set(CMAKE_BUILD_TYPE Debug)
find_package(Threads REQUIRED)
find_package(catkin REQUIRED COMPONENTS
  genmsg
  roscpp
  rospy
   std_msgs
   message_generation

   )


add_message_files(
  FILES
  LoadCell.msg)

generate_messages(
  DEPENDENCIES
  std_msgs
)
catkin_package(
  CATKIN_DEPENDS
  message_runtime
  std_msgs
  roscpp)

 


find_package(Curses REQUIRED)
add_executable(loadcell_publisher src/lcserial.cc src/loadcell_publisher.cc)
add_dependencies(loadcell_publisher loadcell_generate_messages_cpp)
target_link_libraries(loadcell_publisher PRIVATE Threads::Threads ${catkin_LIBRARIES})
target_include_directories(loadcell_publisher PRIVATE ${catkin_INCLUDE_DIRS})


add_executable(loadcell_monitor src/lcserial.cc src/loadcell_monitor.cc)
target_include_directories(loadcell_monitor PRIVATE ${CURSES_INCLUDE_DIR})
target_link_libraries(loadcell_monitor PRIVATE Threads::Threads ${CURSES_LIBRARIES})
