# Supplementary material for: Case study on force compliant robot arm controller for nasopharyngeal swab insertion
Source: Sci Rep. 2025 Jul 2;15:23402. doi: 10.1038/s41598-025-06032-7 (PMC12223138; doi:10.1038/s41598-025-06032-7)
Supplement: Supplementary file 2 — Supplementary Information 2. [file 41598_2025_6032_MOESM2_ESM.zip › export_code/catkin_ws/src/swab_control/config/control_config.yaml]

franka_state_controller:
  type: franka_control/FrankaStateController
  publish_rate: 80  # [Hz]
  arm_id: $(arg arm_id)
  joint_names:
    - $(arg arm_id)_joint1
    - $(arg arm_id)_joint2
    - $(arg arm_id)_joint3
    - $(arg arm_id)_joint4
    - $(arg arm_id)_joint5
    - $(arg arm_id)_joint6
    - $(arg arm_id)_joint7


swab_controller:
  type: swab_control/SwabController
  joint_names:
    - $(arg arm_id)_joint1
    - $(arg arm_id)_joint2
    - $(arg arm_id)_joint3
    - $(arg arm_id)_joint4
    - $(arg arm_id)_joint5
    - $(arg arm_id)_joint6
    - $(arg arm_id)_joint7
  gains:
    $(arg arm_id)_joint1: { p: 600.0, d: 30.0, i: 0.0 }
    $(arg arm_id)_joint2: { p: 600.0, d: 30.0, i: 0.0 }
    $(arg arm_id)_joint3: { p: 600.0, d: 30.0, i: 0.0 }
    $(arg arm_id)_joint4: { p: 600.0, d: 30.0, i: 0.0 }
    $(arg arm_id)_joint5: { p: 600.0, d: 30.0, i: 0.0 }
    $(arg arm_id)_joint6: { p: 600.0, d: 30.0, i: 0.0 }
    $(arg arm_id)_joint7: { p: 50.0, d: 5.0, i: 0.0 }

  lambda_x: 0.0
  lambda_y: 0.0
  lambda_z: 0.0

  C_fz_1: 0.0210950369138994
  C_fz_oz: 0.362592400778928
  C_fy_1: 0.262643463853831
  C_fy_oyoz: 0.0138713415868026
  C_fy_oz: -0.0421934526934177
  C_fy_oy: -0.175030324564958
  C_fy_ox: -0.00540095958915314
  C_fx_1: -0.113656303701529
  C_fx_oz: -0.00471084105426752
  C_fx_oy: 0.0131486110471193
  C_fx_ox: -0.185143889047229

  target_coef: [-9.668087711493031e-34, -0.03149570041419503, -0.0008178309355867412, -0.0057629683993094885, 0.001149960884899028, -0.025228477482878847, 4.729390220161406e-49, 7.553193524603996e-34, 0.0585274990665969, 0.0014674760163996346, 0.010870918986631244, -0.0023866846905008145, 0.046944374297194925, -3.6948361095011116e-49, 1.0263416486754031e-48, 6.938893903907228e-18, 0.0, 1.734723475976807e-18, -4.336808689942018e-19, 0.0, 1.5192908393215678e-64, -1.5707963267949, -0.877064181400686, 0.115204714431386, -2.6860389840327, 0.135717225527482, 2.90071779394992, -8.32667268468867e-17, 2.900426313447698e-33, 0.008314042320050357, 0.00020422286336341998, 0.0015701893510863105, -0.00029582552034864877, 0.006492474336349197, -1.4188170660482877e-48, -8.308512877063821e-33, -0.03477658546679071, -0.0009279625748898057, -0.006316169490858907, 0.0010018771967984274, -0.027401606529120798, 4.0643197204508926e-48, 7.081118929315797e-33, 0.07289381604170907, 0.0018714363994448752, 0.01342741287303918, -0.0026473139744525327, 0.05808279752055916, -3.4639088526570343e-48, -1.5707963267949, -0.896046945994881, 0.11471736120236391, -2.6895357061350538, 0.136406630208329, 2.885592065428941, -8.32667268468867e-17, -1.0634896482643618e-32, -0.002236095500498793, -5.759495118824793e-05, -0.0004204000892147807, 6.751399886776303e-05, -0.001752479359110667, 5.2023292421777866e-48, 5.513831272961423e-32, 0.014677185567033428, 0.0002993084308211375, 0.003014718510552457, -0.0007012767995285028, 0.011246613918347309, -2.697230359935883e-47, -9.205454608111866e-32, -0.004377701198641157, -4.617454697847332e-05, -0.0011520996291660753, 1.3864144808295713e-05, -0.0023050469286097497, 4.503081508454565e-47, -1.5707963267949, -0.8558013640988652, 0.11571611690362606, -2.6819422100401553, 0.13502059993788068, 2.9170440677462164, -8.32667268468867e-17, 3.963915961714309e-32, 0.0005953707762460208, 1.2501692529432656e-05, 0.0001116972740880963, -3.4461371666290715e-05, 0.0004662032351005795, -1.9390499902667178e-47, -2.9835114422201107e-31, -0.005231561691328545, -0.00019355859531880416, -0.0007265910751708969, 1.5737524539062632e-05, -0.004353498072200518, 1.4594602632533234e-46, 7.3643636864925315e-31, 0.04228342518814473, 0.001108982545537015, 0.007616594712373034, -0.001666638177225061, 0.03425771554923672, -3.602465206764493e-46, -1.5707963267949, -0.8922553690885417, 0.11481365042509833, -2.6887927524944835, 0.13633349237696923, 2.8884794095603987, -8.32667268468867e-17, -1.479217419859495e-31, -0.00017367835471548306, -6.678910197341703e-06, -3.480221175354182e-05, -9.658406783626982e-06, -0.0001341022580857897, 7.235967036849746e-47, 1.460032308306982e-30, 0.0019782739114355538, -1.3740444755294553e-05, 0.0006468416045944603, -0.0002167902712359099, 0.0012743659264216932, -7.142118199668362e-46, -4.75851192050385e-30, 0.019752688929506924, 0.0005470508250260474, 0.003324617588106293, -0.0009399888154282719, 0.01667064055354231, 2.327746748986577e-45, -1.5707963267949, -0.8687858521524607, 0.11539899596729726, -2.6843219429900387, 0.1355765659584309, 2.9067992793475805, -8.32667268468867e-17, 5.520478083262127e-31, 7.200074052308089e-05, -2.6880041704678574e-06, 1.8398035873420715e-05, -2.323608971606152e-05, 5.034097755197639e-05, -2.7004818157114e-46, -6.742735859413669e-30, -0.0009007779858913676, -6.050887475772244e-05, 2.340120271599307e-05, -5.76767993714426e-05, -0.0008870782412083785, 3.29838019495079e-45, 2.7283551234654933e-29, 0.03099898540344021, 0.0007297400047230312, 0.005759931657944055, -0.0015615258148988476, 0.025113781833347275, -1.33464408092854e-44, -1.5707963267949, -0.8834294673528946, 0.11516111943123349, -2.6874929248518065, 0.13638585892649155, 2.8958056058061676, -8.32667268468867e-17, -2.060269491317906e-30, -0.00014074372756980362, -3.2671063659225914e-06, -4.827502375326369e-05, -1.6767929812400672e-05, -8.606817645844787e-05, 1.00783305591596e-45, 2.999297616683175e-29, 0.002090941096664821, -5.236525013414024e-05, 0.0009609911037162424, -0.00014863529801667334, 0.0010311754870632127, -1.4671824707211552e-44, -1.4491509888837046e-28, 0.016975302203958074, 0.0006915667642999896, 0.0013649789970053873, -0.001135157852499328, 0.01612196748207419, 7.088889466960057e-44, -1.5707963267949, -0.8615174623537039, 0.11522076511939447, -2.6806258113190897, 0.13571965898524233, 2.909855315730032, -8.32667268468867e-17, 7.689030156939365e-30, 0.0004655933949572562, -1.167928985819012e-05, 0.00016472958181248988, -7.299277722066957e-05, 0.00027633911269793016, -3.761284042091394e-45, -1.2995647118738911e-28, -0.007856777319794754, 8.564713528587391e-05, -0.002533615706346902, 0.0007738036047752383, -0.004914569100658614, 6.35715026819716e-44, 7.29808441330025e-28, 0.07137688729397137, -6.318846846571288e-05, 0.020476109989538204, -0.006179745602142595, 0.04863775819617793, -3.570043019899948e-43, -1.5707963267949, -0.9606870185073739, 0.11659662101245696, -2.7154638105242275, 0.1449155220705295, 2.8505817389074473, -8.32667268468867e-17, -2.8695851136426016e-29, -0.0017437504935052842, 6.961720017358782e-06, -0.0006232909276117626, 3.4817740874613316e-05, -0.0010280002921325285, 1.4037303112432324e-44, 5.522600530632118e-28, 0.03356842058887788, -0.000263871799880668, 0.01224176884535783, -0.0012476436095113157, 0.019541794739912487, -2.7015200646534812e-43, -3.534044835236231e-27, -0.18753059963523255, 0.002121304876325174, -0.07187004345861636, 0.006454299487148367, -0.10421451580739144, 1.7287676301807533e-42, -1.5707963267949, -0.42129642073819973, 0.11204559321080927, -2.5230759908405727, 0.11859459480117335, 3.169023976414883, -8.32667268468867e-17, 1.0709437438891957e-28, 0.006639140038674239, -9.761901700720474e-05, 0.0023186905998023406, -0.0006636467236783748, 0.004087885607543901, -5.23879284076747e-44, -2.3120650166120468e-27, -0.14325817657428394, 0.0019421281217312189, -0.04981565399853341, 0.013485591189653277, -0.0883714234563872, 1.1310052209119094e-42, 1.6605740810917933e-26, 1.055781411668249, -0.013389632072508408, 0.3644712109124939, -0.09713875769447768, 0.6545502996353407, -8.12311912481559e-42, -1.5707963267949, -3.3353089472307333, 0.14839935168463803, -3.545750805772862, 0.3613908225706094, 1.39066894022098, -8.32667268468867e-17, -3.9968164641959525e-28, -0.01055010107045717, 0.00012810047569506748, -0.003618941331072764, 0.001019912226149688, -0.006614504479760942, 1.95514410518343e-43, 9.56549797108752e-27, 0.2596146619209835, -0.0033481724884782864, 0.08934759438135186, -0.025972821696941942, 0.16246584421482008, -4.6792058476666307e-42, -7.618772003048492e-26, -2.091662639076028, 0.02794084144475336, -0.7227416670553598, 0.2111300929820475, -1.305115854045966, 3.7269154848454256e-41, -1.5707963267949, 4.861159934915822, 0.040767910233435456, -0.7144672693982423, -0.4413926427328414, 6.493966215432715, -8.32667268468867e-17, 1.4916322112882573e-27, 0.0066424147440665, -7.868836757544526e-05, 0.0022661481635799876, -0.0006209894021521003, 0.004140661038171459, -7.29669713664736e-43, -3.9194937422943055e-26, -0.1836298864222049, 0.0019831023770896204, -0.0623773691526644, 0.016331673407713538, -0.11481576679437465, 1.9173197353928375e-41, 3.4284727163696534e-25, 1.7174701982482476, -0.017874801931220843, 0.5811447383150924, -0.15242416182358554, 1.0777729905643014, -1.6771243516525282e-40, -1.5707963267949, -6.05041850533601, 0.17201063865419491, -4.4495585347823505, 0.6000388163457947, -0.3320174540237808, -8.32667268468867e-17, -5.566847198730874e-27, -0.0017424124333160886, -9.639729363692086e-06, -0.0006089758755939846, -3.493392447992532e-05, -0.0010381905619955664, 2.723164444137094e-42, 1.5932479598384502e-25, 0.05219337794168039, 4.110942738406208e-05, 0.01848549444910358, -0.000151136901816383, 0.030839434460322945, -7.793776333424809e-41, -1.5182752290516729e-24, -0.493372905163177, 0.0003313819722687736, -0.17694460795148245, 0.0021021848282574726, -0.2877445211984885, 7.427028212864015e-40, -1.5707963267949, 0.8584661928246895, 0.11511631395578982, -2.080529327699304, 0.11714398305878525, 3.935224770234936, -8.32667268468867e-17, 2.0775756583632695e-26, 0.0004637908238450845, -3.428727005413895e-05, 0.00016155280352150804, -0.0002008077293644621, 0.0002774832035227616, -1.0162988062863887e-41, -6.43301413010045e-25, -0.015026877549949101, 0.0007920891827961149, -0.0049915512426965845, 0.004902830590759347, -0.009247500582813616, 3.1468719586343804e-40, 6.633397206042523e-24, 0.189332814673685, -0.007295756168634888, 0.061494137355862954, -0.04922717251821479, 0.11938841283336729, -3.244894420565098e-39, -1.5707963267949, -1.4527771295396867, 0.1409373545369741, -2.88774383004188, 0.2909152449088216, 2.556910149814591, -8.32667268468867e-17, -7.753617913572128e-26, -0.00012446555530318485, -4.047700136769938e-05, -4.1186506489955725e-05, -0.00022058383415684627, -7.623877478286613e-05, 3.7928787807239155e-41, 2.582558977781257e-24, 0.004275284890853486, 0.0009951897415223165, 0.0016608323670545704, 0.0055517340292594525, 0.002359001830339795, -1.263324199874318e-39, -2.864945081823734e-23, -0.021784587022593283, -0.009517168529702719, -0.011266308375790308, -0.05632455387680968, -0.007557707310498152, 1.401460522031661e-38, -1.5707963267949, -0.6830782691886723, 0.14903625377003388, -2.6224713716452275, 0.3167911144453653, 3.0197345461724345, -8.32667268468867e-17, 2.8936895995870546e-25, 2.4214234669919916e-05, -5.6769222912041254e-05, 1.1249185137783256e-05, -0.0003100815400482678, 1.3884216863324822e-05, -1.415521631656276e-40, -1.0316449818507182e-23, -0.0009517389753884776, 0.0015679631551905856, -0.00018260991673312818, 0.008698137752004741, -0.0008093845947216055, 5.046552982765529e-39, 1.2251080851326777e-22, 0.03946959890992972, -0.016229356971127748, 0.010336530887346786, -0.09319647250273105, 0.029571821108190132, -5.992926801374409e-38, -1.5707963267949, -0.9223524329875902, 0.17525573986935045, -2.7068574625168567, 0.46082204657787074, 2.8746973257869333, -8.32667268468867e-17, -1.07993966069903e-24, 2.4597322070423894e-05, -7.580412316516067e-05, 2.4325432568069243e-05, -0.00039848309754207824, 4.479493749621983e-06, 5.282798648551821e-40, 4.10326234561579e-23, -0.0009661047529073768, 0.0022817719146825638, -0.0006729691953688528, 0.012013196158022633, -0.0004567074779577491, -2.0072148068014835e-38, -5.193526074200456e-22, 0.03964917112891596, -0.02515196646477747, 0.01646602187029334, -0.13463470257795473, 0.02516335714864193, 2.5405449512101047e-37, -1.5707963267949, -0.9231006505666994, 0.2124332794262243, -2.732397008279134, 0.6334813385579694, 2.8930659256183837, -8.32667268468867e-17, 4.0303896828248936e-24, -0.00011409107285768382, -8.52748197661988e-05, -4.159138628941873e-05, -0.0004648625938057687, -5.4296099845189764e-05, -1.9715672962552986e-39, -1.6258206132487344e-22, 0.004559760982509415, 0.0026591199823801765, 0.0019534040559841836, 0.014658004212279047, 0.0018851325793355312, 7.953113725748089e-38, 2.184904924828027e-21, -0.03374123316958831, -0.030163620488886385, -0.01841549787423917, -0.1697610595485477, -0.005939206112284448, -1.0688016381082297e-36, -1.5707963267949, -0.5981952148701963, 0.2346202894287897, -2.5779736135767766, 0.7889886480631987, 3.0307595650547765, -8.32667268468867e-17, -1.5041619070633476e-23, 0.00045860523033724944, -0.00011619597707923429, 0.00027861868864858917, -0.0005267264978109249, 0.00017591244751982067, 7.357989320199316e-39, 6.420183079616516e-22, -0.01960086430852683, 0.003963606306523862, -0.011555458480463025, 0.017267887662496574, -0.007826790512625846, -3.1405953249919814e-37, -9.129787768263732e-21, 0.306017559985609, -0.048507959422156965, 0.1715528815445497, -0.20646254556723165, 0.13063471236842242, 4.466067155345068e-36, -1.5707963267949, -2.190814557785185, 0.3206093781784955, -3.468450392102349, 0.9610268637757797, 2.3905693221764626, -8.32667268468867e-17, 5.613608659965138e-23, -0.001665360694399262, -1.7687398933032467e-05, -0.0008247697725511371, -0.0003521670910198306, -0.0007101420537096421, -2.746038998453254e-38, -2.527613897668221e-21, 0.07498199327739594, -0.00042310381404918844, 0.03757980893233729, 0.009494539078830659, 0.03163032399524866, 1.2364464209146424e-36, 3.7919440284054696e-20, -1.0979467323054322, 0.016607268930099242, -0.557798744114205, -0.0910769025284408, -0.4550568311078398, -1.8549255590641626e-35, -1.5707963267949, 4.755883763446528, -0.0015753454394388244, 0.1403206723550312, 0.39010831749009656, 5.288522271668384, -8.32667268468867e-17, -2.0950272732768336e-22, 0.006426219759389188, -0.00032670031983588366, 0.003470153986167058, -0.0006802714041001656, 0.002725462673893101, 1.0248357061778614e-37, 9.924205505175594e-21, -0.30431084049393764, 0.014061876853271961, -0.1637447422575781, 0.024874428754471364, -0.12941364761112992, -4.8546767323190455e-36, -1.5664023788537992e-19, 4.828503795371654, -0.20972055399679373, 2.5878973682282234, -0.3313876787103268, 2.061255225241825, 7.662454367863474e-35, -1.5707963267949, -26.111046068204963, 1.1772153989714624, -16.24351324609512, 1.6417269434374195, -7.81726968848611, -8.32667268468867e-17, 7.8187482271096825e-22, -0.010174410389589638, 0.0006150525145528834, -0.005188049033973035, 0.0016006416432526836, -0.004562674869943964, -3.824738924852819e-37, -3.887015828578929e-20, 0.512751424651114, -0.03229002046430017, 0.2624011876399421, -0.08738926029492668, 0.22929937212460064, 1.9014323404785085e-35, 6.438922930601377e-19, -8.57642399216435, 0.550740261369624, -4.403559294152968, 1.5104384697563598, -3.823880254797504, -3.1497623982072997e-34, -1.5707963267949, 47.197152769882564, -2.9815546850636316, 21.99101537630203, -8.430759805989776, 24.367064967978962, -8.32667268468867e-17, -2.917996563541595e-21, 0.0064406087699126445, -0.0001654231547540442, 0.0033915774712188706, -9.397175353622555e-05, 0.002815553680057551, 1.4274119993341014e-36, 1.519044600678585e-19, -0.3439605007607225, 0.007953256234338285, -0.17998580403401548, -1.0757022998543092e-05, -0.15114053748485248, -7.430791789215187e-35, -2.635046459893184e-18, 6.148312225851588, -0.1409410568882245, 3.199967125243178, 0.008620444770094748, 2.714930691614972, 1.2889997824703741e-33, -1.5707963267949, -37.16331514583372, 0.98120286745529, -21.570854734821737, 0.17340596216070553, -13.094872745842515, -8.326672684688672e-17, 1.0890111431478508e-20, -0.0016812186964990424, 0.00020330432331296152, -0.0008054440439296541, 0.0005749632923146731, -0.0007516231978429272, -5.32717410484356e-36, -5.924388615386939e-19, 0.0938567611005325, -0.011923459380211242, 0.0462598870169597, -0.036070536838398545, 0.04115259108947016, 2.898064892861752e-34, 1.0739872600224554e-17, -1.7187166982178375, 0.21621867681071233, -0.8653851358290323, 0.6565696133280636, -0.7403364624548885, -5.25368097151519e-33, -1.5707963267949, 9.956910180623773, -1.1580351208456339, 2.7789114122253604, -3.7075395786812972, 7.600737812388422, -8.326672684688667e-17, -4.064244916215151e-20, 0.00045463390453536184, 0.00015743627100934133, 0.00026363401715144563, 0.0006141729669728194, 0.00017686466842509622, 1.9881284419888236e-35, 2.3062676718529945e-18, -0.026284947707652752, -0.009343381438132606, -0.013875753918852159, -0.038276081037919275, -0.01107485138810616, -1.1281693027299883e-33, -4.36108749008696e-17, 0.5339403419356359, 0.1678422153967379, 0.26215813171743985, 0.6979235670690773, 0.2389280839996677, 2.1333365128787872e-32, -1.5707963267948999, -4.122196320335431, -0.8556822370082937, -4.268234009940091, -3.9660017895626325, 1.480334397047442, -8.326672684688684e-17, 1.5167968521691831e-19, -0.00015662348573178175, 0.0001940615772323782, -0.00011376538437563101, 0.0007783125239802002, -4.7828599053461245e-05, -7.419796357459298e-35, -8.962607389420628e-18, 0.009530915003312691, -0.011489395474638673, 0.008237492264374988, -0.0478936332063205, 0.0020907697532155647, 4.3842866344466453e-33, 1.7648434113963086e-16, -0.16558822663790795, 0.20975655204724708, -0.16974120779871532, 0.8857663828581637, -0.01821295391677219, -8.633178989419326e-32, -1.5707963267949012, 0.4320261313152449, -1.1285620329100472, -1.4563893516317892, -5.188936788189498, 3.1544296959825977, -8.326672684688615e-17, -5.660762917093897e-19, 8.380425900837212e-05, 0.0001814877160803682, -2.6714555721738682e-05, 0.0008704793071075017, 5.740479910964896e-05, 2.7691056988015966e-34, 3.477564745452627e-17, -0.005120150691790434, -0.010723175810688063, 0.0029328323932784244, -0.053510046553140435, -0.0043218904473489635, -1.7011389622952343e-32, -7.119489603780406e-16, 0.13201154529387424, 0.19419271512325026, -0.061990304167066364, 0.9998497789654437, 0.1120442064071948, 3.482678840842237e-31, -1.5707963267948952, -1.582972324472864, -1.0231818870704839, -2.185952761637746, -5.9613764493325405, 2.272480172955737, -8.326672684688908e-17, 2.1126254816061026e-18, -0.0003470431671528717, 0.0001873558090390563, -0.0004259030682859608, 0.0011635993216448886, 1.3536316635816133e-06, -1.0334443159363582e-33, -1.3473594913809473e-16, 0.022144412994975774, -0.011094516068230044, 0.028193980453983105, -0.07205904747308445, -0.0007749025074025145, 6.590950549512418e-32, 2.863686280247559e-15, -0.4431003449738504, 0.20202567368077645, -0.5948426460725558, 1.3911177671205128, 0.0372249295489494, -1.4008447473127026e-30, -1.5707963267949205, 2.4607831539720753, -1.0782573769280912, 1.560665267385227, -8.71247949104787, 2.7985532133652753, -8.326672684687678e-17, -7.88442563471123e-18, 0.0010433042105548781, 0.00010761587471775913, 0.0005980731621614169, 0.0009487803563599532, 0.00023661975754323914, 3.856866693849281e-33, 5.213205303702302e-16, -0.0690971336670953, -0.005861582878394918, -0.03900445966912605, -0.05796155287626056, -0.01621424201825504, -2.5501715452205838e-31, -1.1487549208997051e-14, 1.5528084882589543, 0.08755526015313311, 0.875123231620457, 1.0827350728149903, 0.37496048134884835, 5.619425940563165e-30, -1.5707963267948157, -12.092718755017131, -0.2435772782890253, -9.157835924126328, -6.463855678403434, 0.33589814815768015, -8.326672684692797e-17, 2.6544916539653656e-17, -0.004186128847103467, 0.00033103709142965525, -0.003626190732331354, 0.002918231540177791, -0.0005566086101869554, -1.323746895792418e-32, -1.818798820543633e-15, 0.28634089447062033, -0.02104724370178161, 0.24811347690967947, -0.1918226880263792, 0.03770049860090662, 9.068634718094191e-31, 4.153077983514516e-14, -6.5000843367361645, 0.43160538818298777, -5.629892518993105, 4.115526416059866, -0.846545360804033, -2.0704431999759373e-29, -1.570796326795216, 48.7233989337481, -2.84187251601449, 39.968585109153196, -29.367748635200684, 9.560812060249752, -8.326672684672917e-17, -7.687219921367988e-17, 0.015354882444054977, -0.0005442171005874505, 0.011781531931540197, -0.002861730173913943, 0.0025342647225491243, 2.30832806589795e-32, 5.452717130862632e-15, -1.0876364619389578, 0.04049406667442114, -0.835242022893789, 0.21458086999569584, -0.179626532607099, -1.646939235629121e-30, -1.2889537527593917e-13, 25.702509954113324, -1.010769073759264, 19.761252007650686, -5.409556975082516, 4.247056933133599, 3.915031895583141e-29, -1.5707963267938847, -202.85936896351365, 8.42667796790935, -158.39973150525148, 45.04696535809918, -30.232955861138038, -8.326672684719678e-17, 1.5233962107484265e-16, -0.045315855861539064, 0.0029907967271618043, -0.03711009059088069, 0.022401060556560527, -0.007010320525266423, -2.265959265700139e-32, -1.1201624746730853e-14, 3.3204718680768615, -0.2163467817479857, 2.717039926000854, -1.6209187690153397, 0.5138472393044994, 1.6765121921183332e-30, 2.744544398284343e-13, -81.05636366345733, 5.209595223970902, -66.27057644214145, 39.043949907215996, -12.548010980350425, -4.1339674560895915e-29, -1.5707963267971408, 658.9961211783329, -41.7898046439748, 536.1280502508827, -313.82249124378984, 105.35222781542574, -8.326672684654698e-17]
  initial_q: [-1.5707963267949, -0.877064181400686, 0.115204714431386, -2.6860389840327, 0.135717225527482, 2.90071779394992, -8.32667268468867e-17]
  target_t: [0.0, 0.78125, 1.5625, 2.34375, 3.125, 3.90625, 4.6875, 5.46875, 6.25, 7.03125, 7.8125, 8.59375, 9.375, 10.15625, 10.9375, 11.71875, 12.5, 13.28125, 14.0625, 14.84375, 15.625, 16.40625, 17.1875, 17.96875, 18.75, 19.53125, 20.3125, 21.09375, 21.875, 22.65625, 23.4375, 24.21875, 25.0]

  alpha: [-1.0, -1.0, -1.0]
  beta: [6.0, 6.0, 3.0]

  term_force_intercept: 0.35
  term_force_scale: 5.0

  term_pos_intercept: 0.085
  term_pos_scale: 20.0

  timescale_sig_intercept: 100.0
  timescale_sig_scale: 10.0
