# Supplementary material for: Case study on force compliant robot arm controller for nasopharyngeal swab insertion
Source: Sci Rep. 2025 Jul 2;15:23402. doi: 10.1038/s41598-025-06032-7 (PMC12223138; doi:10.1038/s41598-025-06032-7)
Supplement: Supplementary file 2 — Supplementary Information 2. [file 41598_2025_6032_MOESM2_ESM.zip › export_code/catkin_ws/src/swab_control/config/swab_control.yaml]

franka_state_controller:
  type: franka_control/FrankaStateController
  publish_rate: 30  # [Hz]
  arm_id: $(arg arm_id)
  joint_names:
    - $(arg arm_id)_joint1
    - $(arg arm_id)_joint2
    - $(arg arm_id)_joint3
    - $(arg arm_id)_joint4
    - $(arg arm_id)_joint5
    - $(arg arm_id)_joint6
    - $(arg arm_id)_joint7

model_example_controller:
  type: franka_example_controllers/ModelExampleController
  arm_id: $(arg arm_id)

force_example_controller:
  type: franka_example_controllers/ForceExampleController
  arm_id: $(arg arm_id)
  joint_names:
    - $(arg arm_id)_joint1
    - $(arg arm_id)_joint2
    - $(arg arm_id)_joint3
    - $(arg arm_id)_joint4
    - $(arg arm_id)_joint5
    - $(arg arm_id)_joint6
    - $(arg arm_id)_joint7

cartesian_impedance_example_controller:
  type: franka_example_controllers/CartesianImpedanceExampleController
  arm_id: $(arg arm_id)
  joint_names:
    - $(arg arm_id)_joint1
    - $(arg arm_id)_joint2
    - $(arg arm_id)_joint3
    - $(arg arm_id)_joint4
    - $(arg arm_id)_joint5
    - $(arg arm_id)_joint6
    - $(arg arm_id)_joint7

effort_joint_trajectory_controller:
  type: effort_controllers/JointTrajectoryController
  joints:
    - $(arg arm_id)_joint1
    - $(arg arm_id)_joint2
    - $(arg arm_id)_joint3
    - $(arg arm_id)_joint4
    - $(arg arm_id)_joint5
    - $(arg arm_id)_joint6
    - $(arg arm_id)_joint7
  gains:
    $(arg arm_id)_joint1: { p: 600, d: 30, i: 0 }
    $(arg arm_id)_joint2: { p: 600, d: 30, i: 0 }
    $(arg arm_id)_joint3: { p: 600, d: 30, i: 0 }
    $(arg arm_id)_joint4: { p: 600, d: 30, i: 0 }
    $(arg arm_id)_joint5: { p: 250, d: 10, i: 0 }
    $(arg arm_id)_joint6: { p: 150, d: 10, i: 0 }
    $(arg arm_id)_joint7: { p: 50, d: 5, i: 0 }
  constraints:
    goal_time: 0.5
    $(arg arm_id)_joint1: { goal: 0.05 }
    $(arg arm_id)_joint2: { goal: 0.05 }
    $(arg arm_id)_joint3: { goal: 0.05 }
    $(arg arm_id)_joint4: { goal: 0.05 }
    $(arg arm_id)_joint5: { goal: 0.05 }
    $(arg arm_id)_joint6: { goal: 0.05 }
    $(arg arm_id)_joint7: { goal: 0.05 }

position_joint_trajectory_controller:
  type: position_controllers/JointTrajectoryController
  joints:
    - $(arg arm_id)_joint1
    - $(arg arm_id)_joint2
    - $(arg arm_id)_joint3
    - $(arg arm_id)_joint4
    - $(arg arm_id)_joint5
    - $(arg arm_id)_joint6
    - $(arg arm_id)_joint7
  constraints:
    goal_time: 0.5
    $(arg arm_id)_joint1: { goal: 0.05}
    $(arg arm_id)_joint2: { goal: 0.05}
    $(arg arm_id)_joint3: { goal: 0.05}
    $(arg arm_id)_joint4: { goal: 0.05}
    $(arg arm_id)_joint5: { goal: 0.05}
    $(arg arm_id)_joint6: { goal: 0.05}
    $(arg arm_id)_joint7: { goal: 0.05}

joint_velocity_example_controller:
    type: franka_example_controllers/JointVelocityExampleController
    joint_names:
        - $(arg arm_id)_joint1
        - $(arg arm_id)_joint2
        - $(arg arm_id)_joint3
        - $(arg arm_id)_joint4
        - $(arg arm_id)_joint5
        - $(arg arm_id)_joint6
        - $(arg arm_id)_joint7

joint_position_example_controller:
    type: franka_example_controllers/JointPositionExampleController
    joint_names:
        - $(arg arm_id)_joint1
        - $(arg arm_id)_joint2
        - $(arg arm_id)_joint3
        - $(arg arm_id)_joint4
        - $(arg arm_id)_joint5
        - $(arg arm_id)_joint6
        - $(arg arm_id)_joint7

swab_controller:
  type: swab_control/SwabController
  joint_names:
    - $(arg arm_id)_joint1
    - $(arg arm_id)_joint2
    - $(arg arm_id)_joint3
    - $(arg arm_id)_joint4
    - $(arg arm_id)_joint5
    - $(arg arm_id)_joint6
    - $(arg arm_id)_joint7

    
swab_force_test_response_controller:
  type: swab_control/SwabForceControlTest
  joint_names:
    - $(arg arm_id)_joint1
    - $(arg arm_id)_joint2
    - $(arg arm_id)_joint3
    - $(arg arm_id)_joint4
    - $(arg arm_id)_joint5
    - $(arg arm_id)_joint6
    - $(arg arm_id)_joint7
  goal:
    - 0.0
    - -0.785398163
    - 0.0
    - -2.35619449
    - 0.0
    - 1.57079632679
    - 0.785398163397
  gains:
    $(arg arm_id)_joint1: { p: 600, d: 30, i: 0 }
    $(arg arm_id)_joint2: { p: 600, d: 30, i: 0 }
    $(arg arm_id)_joint3: { p: 600, d: 30, i: 0 }
    $(arg arm_id)_joint4: { p: 50, d: 5, i: 1 }
    $(arg arm_id)_joint5: { p: 50, d: 5, i: 1 }
    $(arg arm_id)_joint6: { p: 50, d: 5, i: 1 }
    $(arg arm_id)_joint7: { p: 50, d: 5, i: 1 }

  lambda_x: 15
  lambda_y: 60
  lambda_z: 60
