# Supplementary material for: Case study on force compliant robot arm controller for nasopharyngeal swab insertion
Source: Sci Rep. 2025 Jul 2;15:23402. doi: 10.1038/s41598-025-06032-7 (PMC12223138; doi:10.1038/s41598-025-06032-7)
Supplement: Supplementary file 2 — Supplementary Information 2. [file 41598_2025_6032_MOESM2_ESM.zip › export_code/catkin_ws/src/swab_control/launch/panda_hardware_position_control.launch]

<?xml version="1.0" ?>
<launch>
  <arg name="robot_ip" />
  <arg name="robot" default="panda" doc="choose your robot. Possible values: [panda, fr3]"/>
  <arg name="arm_id" default="$(arg robot)" />
  <arg name="load_gripper" default="true" />
  <arg name="xacro_args" default="" />

  <param name="robot_description" command="$(find xacro)/xacro $(find franka_description)/robots/$(arg robot)/$(arg robot).urdf.xacro hand:=$(arg load_gripper) arm_id:=$(arg arm_id) $(arg xacro_args)"/>

  <include file="$(find franka_gripper)/launch/franka_gripper.launch" if="$(arg load_gripper)">
    <arg name="robot_ip" value="$(arg robot_ip)" />
    <arg name="arm_id"   value="$(arg arm_id)" />
  </include>

  <node name="franka_control" pkg="franka_control" type="franka_control_node" output="screen" required="true">
    <rosparam command="load" file="$(find franka_control)/config/franka_control_node.yaml" subst_value="true" />
    <param name="robot_ip" value="$(arg robot_ip)" />
  </node>

  <rosparam command="load" file="$(find franka_control)/config/default_controllers.yaml" subst_value="true" />
  <node name="state_controller_spawner" pkg="controller_manager" type="spawner" respawn="false" output="screen" args="franka_state_controller position_joint_trajectory_controller"/>
  <node name="robot_state_publisher" pkg="robot_state_publisher" type="robot_state_publisher" output="screen"/>
  <node name="joint_state_publisher" type="joint_state_publisher" pkg="joint_state_publisher" output="screen">
    <rosparam if="$(arg load_gripper)" param="source_list">[franka_state_controller/joint_states, franka_gripper/joint_states] </rosparam>
    <rosparam unless="$(arg load_gripper)" param="source_list">[franka_state_controller/joint_states] </rosparam>
    <param name="rate" value="30"/>
  </node>
</launch>
