# Supplementary material for: Case study on force compliant robot arm controller for nasopharyngeal swab insertion
Source: Sci Rep. 2025 Jul 2;15:23402. doi: 10.1038/s41598-025-06032-7 (PMC12223138; doi:10.1038/s41598-025-06032-7)
Supplement: Supplementary file 2 — Supplementary Information 2. [file 41598_2025_6032_MOESM2_ESM.zip › export_code/catkin_ws/src/swab_control/launch/panda_hardware_swab_control.launch]

<?xml version="1.0" ?>
<launch>
  <arg name="robot_ip" />
  <arg name="robot" default="panda" doc="choose your robot. Possible values: [panda, fr3]"/>
  <arg name="arm_id" default="$(arg robot)" />
  <arg name="load_gripper" default="false" />
  <arg name="use_swab_ee" default="false" />
  <arg name="xacro_args" default="" />
  <arg name="controller" default="swab_controller" />

    <arg name="x"           default="0"     doc="How far forward to place the base of the robot in [m]?" />
  <arg name="y"           default="0"     doc="How far leftwards to place the base of the robot in [m]?" />
  <arg name="z"           default="0"     doc="How far upwards to place the base of the robot in [m]?" />
  <arg name="roll"        default="0"     doc="How much to rotate the base of the robot around its X-axis in [rad]?" />
  <arg name="pitch"       default="0"     doc="How much to rotate the base of the robot around its Y-axis in [rad]?" />
  <arg name="yaw"         default="0"     doc="How much to rotate the base of the robot around its Z-axis in [rad]?" />


    <param name="m_ee" value="0.070" if="$(arg use_swab_ee)" />
  <param name="I_ee" value="2.9203125e-05 0 0 0 2.9203125e-05 0 0 0 4.2e-05" if="$(arg use_swab_ee)" />


  <!-- <param name="robot_description" -->
  <!-- 	 command="$(find xacro)/xacro $(find franka_description)/robots/$(arg robot)/$(arg robot).urdf.xacro hand:=$(arg load_gripper) arm_id:=$(arg arm_id) $(arg xacro_args)"/> -->
  <param name="robot_description"
         command="xacro $(find swab_control)/robots/panda_arm_swab.urdf.xacro
                  gazebo:=false
                  hand:=$(arg use_swab_ee)
                  arm_id:=$(arg arm_id)
                  xyz:='$(arg x) $(arg y) $(arg z)'
                  rpy:='$(arg roll) $(arg pitch) $(arg yaw)'">
  </param>

  <include file="$(find franka_gripper)/launch/franka_gripper.launch" if="$(arg load_gripper)">
    <arg name="robot_ip" value="$(arg robot_ip)" />
    <arg name="arm_id"   value="$(arg arm_id)" />
  </include>

  <node name="franka_control" pkg="franka_control" type="franka_control_node" output="screen" required="true">
    <rosparam command="load" file="$(find franka_control)/config/franka_control_node.yaml" subst_value="true" />
    <param name="robot_ip" value="$(arg robot_ip)" />
  </node>

  <rosparam file="$(find swab_control)/config/control_config.yaml" subst_value="true" />
  
  <node name="state_controller_spawner" pkg="controller_manager" type="spawner" respawn="false" output="screen" args="franka_state_controller $(arg controller)"/>
  
  <node name="robot_state_publisher" pkg="robot_state_publisher" type="robot_state_publisher" output="screen"/>
  <node name="joint_state_publisher" type="joint_state_publisher" pkg="joint_state_publisher" output="screen">
    <rosparam if="$(arg load_gripper)" param="source_list">[franka_state_controller/joint_states, franka_gripper/joint_states] </rosparam>
    <rosparam unless="$(arg load_gripper)" param="source_list">[franka_state_controller/joint_states] </rosparam>
    <param name="rate" value="30"/>
  </node>
</launch>
