# Supplementary material for: Case study on force compliant robot arm controller for nasopharyngeal swab insertion
Source: Sci Rep. 2025 Jul 2;15:23402. doi: 10.1038/s41598-025-06032-7 (PMC12223138; doi:10.1038/s41598-025-06032-7)
Supplement: Supplementary file 2 — Supplementary Information 2. [file 41598_2025_6032_MOESM2_ESM.zip › export_code/catkin_ws/src/swab_control/swab_control_plugin.xml]

<library path="lib/libswab_control">
  <class name="swab_control/SwabController" type="swab_control::SwabController" base_class_type="controller_interface::ControllerBase">
    <description>
      A controller that executes a short motion based on joint positions to demonstrate correct usage
    </description>
  </class>  
</library>
