# Supplementary material for: Case study on force compliant robot arm controller for nasopharyngeal swab insertion
Source: Sci Rep. 2025 Jul 2;15:23402. doi: 10.1038/s41598-025-06032-7 (PMC12223138; doi:10.1038/s41598-025-06032-7)
Supplement: Supplementary file 2 — Supplementary Information 2. [file 41598_2025_6032_MOESM2_ESM.zip › export_code/catkin_ws/src/swab_control/src/joint_trajectory_client.py]

#!/usr/bin/env python

# Copyright (c) 2013-2015, Rethink Robotics
# All rights reserved.
#
# Redistribution and use in source and binary forms, with or without
# modification, are permitted provided that the following conditions are met:
#
# 1. Redistributions of source code must retain the above copyright notice,
#    this list of conditions and the following disclaimer.
# 2. Redistributions in binary form must reproduce the above copyright
#    notice, this list of conditions and the following disclaimer in the
#    documentation and/or other materials provided with the distribution.
# 3. Neither the name of the Rethink Robotics nor the names of its
#    contributors may be used to endorse or promote products derived from
#    this software without specific prior written permission.
#
# THIS SOFTWARE IS PROVIDED BY THE COPYRIGHT HOLDERS AND CONTRIBUTORS "AS IS"
# AND ANY EXPRESS OR IMPLIED WARRANTIES, INCLUDING, BUT NOT LIMITED TO, THE
# IMPLIED WARRANTIES OF MERCHANTABILITY AND FITNESS FOR A PARTICULAR PURPOSE
# ARE DISCLAIMED. IN NO EVENT SHALL THE COPYRIGHT OWNER OR CONTRIBUTORS BE
# LIABLE FOR ANY DIRECT, INDIRECT, INCIDENTAL, SPECIAL, EXEMPLARY, OR
# CONSEQUENTIAL DAMAGES (INCLUDING, BUT NOT LIMITED TO, PROCUREMENT OF
# SUBSTITUTE GOODS OR SERVICES; LOSS OF USE, DATA, OR PROFITS; OR BUSINESS
# INTERRUPTION) HOWEVER CAUSED AND ON ANY THEORY OF LIABILITY, WHETHER IN
# CONTRACT, STRICT LIABILITY, OR TORT (INCLUDING NEGLIGENCE OR OTHERWISE)
# ARISING IN ANY WAY OUT OF THE USE OF THIS SOFTWARE, EVEN IF ADVISED OF THE
# POSSIBILITY OF SUCH DAMAGE.

"""
Derived from Baxter RSDK Joint Trajectory Action Client Example

Author: Sagar Rajendran
"""
import argparse
import sys

from copy import copy

import rospy

import actionlib

from control_msgs.msg import (
    FollowJointTrajectoryAction,
    FollowJointTrajectoryGoal,
    FollowJointTrajectoryResult,
)
from trajectory_msgs.msg import (
    JointTrajectory,
    JointTrajectoryPoint,
)


traj_error_dict = {}
for name in FollowJointTrajectoryResult.__dict__.keys():
    if not name[:1] == '_':
        code = FollowJointTrajectoryResult.__dict__[name]
        traj_error_dict[code] = name

class JointTrajectoryClient(object):
    def __init__(self, controller_name, joint_names):
        """
        controller_name: str
           The controller name in that is given in the ROS package.

        joint_names: 
        """
        
        if not isinstance(controller_name, str):
            raise TypeError("controller_name should be a string")

        self._client = actionlib.SimpleActionClient(
            controller_name + '/' + "follow_joint_trajectory",
            FollowJointTrajectoryAction)

        self.joint_names = joint_names
        self._goal = FollowJointTrajectoryGoal()
        self._goal_time_tolerance = rospy.Duration(0.0)
        self._goal.goal_time_tolerance = self._goal_time_tolerance
        self._client.wait_for_server()
        #server_up = self._client.wait_for_server(timeout=rospy.Duration(40.0))
        # if not server_up:
        #     rospy.logerr("Timed out waiting for Joint Trajectory"
        #                  " Action Server to connect. Start the action server"
        #                  " before running example.")
        #     rospy.signal_shutdown("Timed out waiting for Action Server")
        #     sys.exit(1)
        # else:
        #     rospy.loginfo("Successfully connected to Joint Trajectory Action Server.")
        self.clear()

    def add_point(self, positions, time):
        """
        Adds an individual position that should be accomplished at time.

        postitions: ndarray[f64]
        time:  f64
        """
        
        point = JointTrajectoryPoint()
        point.positions = copy(positions)
        point.time_from_start = rospy.Duration(time)
        self._goal.trajectory.points.append(point)

    def add_points(self, traj):
        """
        Append the given trajectory to the stored trajectory in the class
        """
        # traj should be trajectory_msgs/JointTrajectoryPoint
        # Note: this assumes that you've taken care of velocity, accel, times and continuity of the trajectory
        if not isinstance(traj, JointTrajectory):
            raise TypeError("Invalid trajectory type. Please make sure traj is of type trajectory_msgs/JointTrajectory")

        for pt in traj.points:
            self._goal.trajectory.points.append(pt)

    def add_full_trajectory(self, traj):
        """
        Pass the full trajectory to the player. Replacing the current trajectory
        """
        # traj should be trajectory_msgs/JointTrajectory
        # Note: this replaces the full trajectory, overwriting any past points
        if not isinstance(traj, JointTrajectory):
            raise TypeError("Invalid trajectory type. Please make sure traj is of type trajectory_msgs/JointTrajectory")

        self._goal.trajectory.points = traj.points

    def get_trajectory(self):
        return self._goal

    def start(self, wait = False, wait_duration=5.0):
        """
        Send the trajectory message to ROS.
        """
        
        #comment this line out for now. Our REEM-C hardware seems to throw an 'INVALID_GOAL' error if this is set.
        #there is likely a longer delay for sending the goal to the robot by which time the header goes out of date...
        # self._goal.trajectory.header.stamp = rospy.Time.now()
        self._client.send_goal(self._goal)
        if wait:
            self.wait(wait_duration)

    def stop(self):
        """
        Stops, but has to wait on ROS to respond
        
        TODO: prevent this?
        """
        self._client.cancel_goal()

    def wait(self, timeout=15.0):
        self._client.wait_for_result(timeout=rospy.Duration(timeout))

    def result(self):
        """
        human-readable error code (string) returned in 'result'. 'None' usually means there was an issue executing the trajectory.
        """
        result = None
        if self._client.get_result() is not None:
            result = traj_error_dict[self._client.get_result().error_code]
        else:
            result = "Result was empty. There was a problem executing the trajectory."

        return result

    def clear(self):
        """
        Reset the trajectory.
        """
        self._goal = FollowJointTrajectoryGoal()
        self._goal.goal_time_tolerance = self._goal_time_tolerance
        self._goal.trajectory.joint_names = self.joint_names
