# Supplementary material for: Case study on force compliant robot arm controller for nasopharyngeal swab insertion
Source: Sci Rep. 2025 Jul 2;15:23402. doi: 10.1038/s41598-025-06032-7 (PMC12223138; doi:10.1038/s41598-025-06032-7)
Supplement: Supplementary file 2 — Supplementary Information 2. [file 41598_2025_6032_MOESM2_ESM.zip › export_code/catkin_ws/src/swab_control/src/swab_controller.cc]

#include <swab_control/swab_controller.h>
#include <cmath>
#include <controller_interface/controller_base.h>
#include <hardware_interface/hardware_interface.h>
#include <hardware_interface/joint_command_interface.h>
#include <pluginlib/class_list_macros.h>
#include <ros/ros.h>


f64 sigmoid (f64 x) {
  return (std::tanh(x) + 1.0)/2.0;
}
namespace swab_control {


  
  bool SwabController::init(hardware_interface::RobotHW* robot_hardware,
			    ros::NodeHandle& node_handle) {
    joint_state_interface_ = robot_hardware->get<hardware_interface::EffortJointInterface>();
    auto* state_interface = robot_hardware->get<franka_hw::FrankaStateInterface>();
    
    
    if (joint_state_interface_ == nullptr) {
      ROS_ERROR(
		"SwabController: Error getting joint state interface from hardware!");
      return false;
    }
    
    try {
      state_handle_ =  std::make_unique<franka_hw::FrankaStateHandle>(state_interface->getHandle("panda_robot"));
    } catch (hardware_interface::HardwareInterfaceException& ex) {
      ROS_ERROR_STREAM(
		       "SwabController: Exception getting state handle from interface: " << ex.what());
      return false;
    }
    
    franka::RobotState robot_state = state_handle_->getRobotState();


    // Model handle
    auto* model_interface = robot_hardware->get<franka_hw::FrankaModelInterface>();
    if (model_interface == nullptr) {
      ROS_ERROR_STREAM("SwabController: Error getting model interface from hardware");
      return false;
    }
    try {
      model_handle_ = std::make_unique<franka_hw::FrankaModelHandle>(
								     model_interface->getHandle("panda_model"));
    } catch (hardware_interface::HardwareInterfaceException& ex) {
      ROS_ERROR_STREAM(
		       "SwabController: Exception getting model handle from interface: " << ex.what());
      return false;
    }
    
    std::vector<std::string> joint_names;
    if (!node_handle.getParam("joint_names", joint_names)) {
      ROS_ERROR("SwabController: Could not parse joint names");
    }
    if (joint_names.size() != N_DOF) {
      ROS_ERROR_STREAM("SwabController: Wrong number of joint names, got "
		       << joint_names.size() << " instead of " << N_DOF << " names!");
      return false;
    }
  
    joint_state_handles_.resize(N_DOF);
    for (size_t i = 0; i < N_DOF; ++i) {
      try {
	joint_state_handles_[i] = joint_state_interface_->getHandle(joint_names[i]);
	
      } catch (const hardware_interface::HardwareInterfaceException& e) {
	ROS_ERROR_STREAM(
			 "SwabController: Exception getting joint handles: " << e.what());
	return false;
      }
    }
    
    // Load in the target joint position.
    // if (!node_handle.getParam("goal", target_q_)) {
    //   ROS_ERROR_STREAM("SwabController: Error parsing goal state");
    //   return false;
    // }

    std::cout << "preload waypoints\n";
    if (!load_waypoints(node_handle)){return false;}
    std::cout << "precheck dist " << initial_q.size() << "\n";
    // Verify that the current joints are within acceptable range of the target
    bool all_close = true;
    for (size_t i=0; i < N_DOF;i++) {
      if ((std::abs(initial_q[i] - robot_state.q[i]) >= START_THRESH)) {
	ROS_ERROR_STREAM("SwabController: Joint " << i << " placement error. Goal: " << initial_q[i] << " Actual: "<< robot_state.q[i]);
      }
      all_close &= std::abs(initial_q[i] - robot_state.q[i]) < START_THRESH;
    }
    if (!all_close) {
      return false;
    }
    std::cout << "postload waypoints\n";

    
    // Subscribe to the loadcell.
    loadcell_sub =  node_handle.subscribe("/loadcell", LOADCELL_QUEUE, &SwabController::loadcell_callback, this); // TODO: check if there's a way to auto subscribe?
    ierror.setZero(); // Set the integral error to 0

    char param_path [256];
    
    
    for (size_t i=0; i< N_DOF; i++) {
      f64 p;
      snprintf((char*) param_path, 256, "gains/panda_joint%ld/p", i+1);
      if (!node_handle.getParam(param_path, p)) {
	ROS_ERROR_STREAM("SwabController: Error: p gains not found."); return false;
      }
      k_p[i] = p;
    }
    for (size_t i=0; i< N_DOF; i++) {
      f64 i_;
      snprintf((char*) param_path, 256, "gains/panda_joint%ld/i", i+1);
      if (!node_handle.getParam(param_path, i_)) {
	ROS_ERROR_STREAM("SwabController: Error: i gains not found."); return false;
      }
      k_i[i] = i_;
    }
    for (size_t i=0; i< N_DOF; i++) {
      f64 d;
      snprintf((char*) param_path, 256, "gains/panda_joint%ld/d", i+1);
      if (!node_handle.getParam(param_path, d)) {
	ROS_ERROR_STREAM("SwabController: Error: d gains not found."); return false;
      }
      k_d[i] = d;
    }

    // Set the matrix P, mapping matrix subspace.
    P.setZero();
    P(0,0) = 1;
    P(1,1) = 1;
    P(2,2) = -1;
  
    
    // Set lambda
    if (!node_handle.getParam("lambda_x", lambda_[0])) {
      ROS_ERROR_STREAM("SwabController: Force amp parameter lambda_x not found!"); return false;
    }
    if (!node_handle.getParam("lambda_y", lambda_[1])) {
      ROS_ERROR_STREAM("SwabController: Force amp parameter lambda_y not found!"); return false;
    }
    if (!node_handle.getParam("lambda_z", lambda_[2])) {
      ROS_ERROR_STREAM("SwabController: Force amp parameter lambda_z not found!"); return false;
    }
    
    if (!construct_C(node_handle)){return false;}
      // Dynamic force variables		\

    std::vector<double> alpha_,beta_;
    if (!node_handle.getParam("alpha", alpha_)) {
      ROS_ERROR_STREAM("SwabForceControlTest: Dynamic force variable alpha not found!");return false;
    }
    if (!node_handle.getParam("beta", beta_)) {
      ROS_ERROR_STREAM("SwabForceControlTest: Dynamic force variable beta not found!");return false;
    }
    Eigen::Map<Eigen::Matrix<double, 3, 1>> alpha_t(alpha_.data());
    Eigen::Map<Eigen::Matrix<double, 3, 1>> beta_t(beta_.data());
    alpha = alpha_t;
    beta = beta_t;
    
    dyn_force.setZero();

    // Set the initial position.
    initial_pos[0] = robot_state.O_T_EE[3*4+0];
    initial_pos[1] = robot_state.O_T_EE[3*4+1];
    initial_pos[2] = robot_state.O_T_EE[3*4+2];

    if (!node_handle.getParam("term_force_intercept", term_force_intercept)) {
      ROS_ERROR_STREAM("SwabForceControlTest: term_force_intercept!");return false;
    }

    if (!node_handle.getParam("term_force_scale", term_force_scale)) {
      ROS_ERROR_STREAM("SwabForceControlTest: term_force_scale!");return false;
    }
    
    if (!node_handle.getParam("term_pos_intercept", term_pos_intercept)) {
      ROS_ERROR_STREAM("SwabForceControlTest: term_pos_intercept!");return false;
    }
    
    if (!node_handle.getParam("term_pos_scale", term_pos_scale)) {
      ROS_ERROR_STREAM("SwabForceControlTest: term_pos_scale!");return false;
    }

    if (!node_handle.getParam("timescale_sig_intercept", timescale_sig_intercept)) {
      ROS_ERROR_STREAM("SwabForceControlTest: timescale_sig_intercept!");return false;
    }
    if (!node_handle.getParam("timescale_sig_scale", timescale_sig_scale)) {
      ROS_ERROR_STREAM("SwabForceControlTest: timescale_sig_intercept!");return false;
    }


  
    return true;


  }

  bool SwabController::construct_C(ros::NodeHandle& node_handle) {
    C.setZero();
    if (!node_handle.getParam("C_fx_ox", C(0,0))) {ROS_ERROR_STREAM("SwabController: C_fx_ox parameter not found");return false;}
    if (!node_handle.getParam("C_fx_oy", C(0,1))) {ROS_ERROR_STREAM("SwabController: C_fx_oy parameter not found");return false;}
    if (!node_handle.getParam("C_fx_oz", C(0,2))) {ROS_ERROR_STREAM("SwabController: C_fx_oz parameter not found");return false;}
    if (!node_handle.getParam("C_fx_1", C(0,4))) {ROS_ERROR_STREAM("SwabController: C_fx_1 parameter not found");return false;}


    if (!node_handle.getParam("C_fy_ox", C(1,0))) {ROS_ERROR_STREAM("SwabController: C_fy_ox parameter not found");return false;}
    if (!node_handle.getParam("C_fy_oy", C(1,1))) {ROS_ERROR_STREAM("SwabController: C_fy_oy parameter not found");return false;}
    if (!node_handle.getParam("C_fy_oz", C(1,2))) {ROS_ERROR_STREAM("SwabController: C_fy_oz parameter not found");return false;}
    if (!node_handle.getParam("C_fy_oyoz", C(1,3))) {ROS_ERROR_STREAM("SwabController: C_fy_oyoz parameter not found");return false;}
    if (!node_handle.getParam("C_fy_1", C(1,4))) {ROS_ERROR_STREAM("SwabController: C_fy_1 parameter not found");return false;}

    if (!node_handle.getParam("C_fz_oz", C(2,2))) {ROS_ERROR_STREAM("SwabController: C_fz_oz parameter not found");return false;}
    if (!node_handle.getParam("C_fz_1", C(2,4))) {ROS_ERROR_STREAM("SwabController: C_fz_1 parameter not found");return false;}

    grav_vec(4,0) = 1.0;
    return true;
                                        
  }

  bool SwabController::load_waypoints(ros::NodeHandle& node_handle) {
    // Loads the position waypoints (q_d) and the velocity waypoints (qdot_d)
    if (!node_handle.getParam("initial_q", initial_q)) {ROS_ERROR_STREAM("SwabController: initial_q parameter not found"); return false;}
    if (!node_handle.getParam("target_coef", target_coef)) {ROS_ERROR_STREAM("SwabController: initial_q parameter not found"); return false;}
    if (!node_handle.getParam("target_t", target_t)) {ROS_ERROR_STREAM("SwabController: target_t parameter not found"); return false;}
    // TODO: assert q_d and qdot_d are same size and 

    if (target_coef.size()/4/N_DOF != target_t.size() - 1) {ROS_ERROR_STREAM("SwabController: incorrect coefficients vs time waypoints"); return false;}
      
    return true;
  }

  void SwabController::starting(const ros::Time& /* time */) {
    elapsed_time_ = ros::Duration(0.0);
    timescale_t = 0.0;
  }

  void SwabController::update(const ros::Time& /*time*/,
			      const ros::Duration& period) {
   
    // Unpack loadcell forces
    f64 l_force[3];
    force_rwlock.lock();
    l_force[0] = force[0];
    l_force[1] = force[1];
    l_force[2] = force[2];
    force_rwlock.unlock();
    
    franka::RobotState robot_state = state_handle_->getRobotState();
    

    Eigen::Map<Eigen::Matrix<double, 7, 1>> q (robot_state.q.data());
    Eigen::Map<Eigen::Matrix<double, 7, 1>> qd (robot_state.dq.data());

    

    std::array<double, 42> jacobian = model_handle_->getBodyJacobian(franka::Frame::kEndEffector);
    std::array<double, 7> coriolis_array = model_handle_->getCoriolis();

    Eigen::Map<Eigen::Matrix<double, 3, 1>> ee_force (l_force);    
      
    // Integrate the dynamic force vector.
    
    f64 dt = period.toSec();
    dyn_force(0,0) = dyn_force(0,0) + alpha(0,0)*dyn_force(0,0) *dt + beta(0,0)*ee_force(0,0) * dt;
    dyn_force(1,0) = dyn_force(1,0) + alpha(1,0)*dyn_force(1,0) *dt + beta(1,0)*ee_force(1,0) * dt;
    dyn_force(2,0) = dyn_force(2,0) + alpha(2,0)*dyn_force(2,0) *dt + beta(2,0)*ee_force(2,0) * dt;


    // update index based on time.
    //f64 t = elapsed_time_.toSec();
    f64 t = timescale_t;
    f64 time_scale = (1.0 - sigmoid(timescale_sig_scale*(dyn_force(2,0)-timescale_sig_intercept)));

    //printf("Time scale is %lf\n", time_scale);
    
    while (w_i < target_t.size()-2 && t > target_t[w_i+1]) {w_i++;}
    Eigen::Map <Eigen::Matrix<double, N_DOF, 4>> coef (target_coef.data() + w_i*N_DOF*4);
    time_vec(0,0) = t*t*t;
    time_vec(1,0) = t*t;
    time_vec(2,0) = t;
    time_vec(3,0) = 1;
    
    dtime_vec(0,0) = 3*t*t;
    dtime_vec(1,0) = 2*t;
    dtime_vec(2,0) = 1;
    dtime_vec(3,0) = 0;
    
    ddtime_vec(0,0) = 6*t;
    ddtime_vec(1,0) = 2;
    ddtime_vec(2,0) = 0;
    ddtime_vec(3,0) = 0;

    if (timescale_t > target_t[target_t.size()-1]) {
      t = target_t[target_t.size()-1];
      time_vec(0,0) = t*t*t;
      time_vec(1,0) = t*t;
      time_vec(2,0) = t;
      time_vec(3,0) = 1;
      
      target_q_ = (coef * time_vec);
      target_qd_.setZero();
      target_qdd_.setZero();
    }
    else if (termination_flag) { // Hold at current spot.
      target_q_ = (coef * time_vec);
      target_qd_.setZero();
      target_qdd_.setZero();
    }

    else {
      target_q_ = (coef * time_vec);
      target_qd_ = time_scale * (coef * dtime_vec);
      target_qdd_ = time_scale*time_scale*(coef * ddtime_vec);
    }
    // std::cout << "w_i="<< w_i<< " ,t=" << t << " "<<target_q_ << std::endl << coef << std::endl << std::endl;

    Eigen::Map<Eigen::Matrix<double, 7, 7>> M (model_handle_->getMass().data());
    Eigen::Map<Eigen::Matrix<double, 6, 7>> J (jacobian.data());

    Eigen::Map<Eigen::Matrix<double, 3, 1>> lambda (lambda_);
    Eigen::Map<Eigen::Matrix<double, 7, 1>> coriolis(coriolis_array.data());

    Eigen::Matrix<double, 7, 1> perror =  target_q_ - q; // proportional
    Eigen::Matrix<double, 7, 1> derror =  target_qd_ - qd; // derivative

    // Termination observer
    f64 total_distance = std::sqrt(std::pow(initial_pos[0] - robot_state.O_T_EE[3*4+0], 2) +
				   std::pow(initial_pos[1] - robot_state.O_T_EE[3*4+1], 2) +
				   std::pow(initial_pos[2] - robot_state.O_T_EE[3*4+2], 2));

    f64 pos_sigmoid = sigmoid( term_pos_scale * (total_distance - term_pos_intercept)) ;
    f64 force_sigmoid = sigmoid( term_force_scale * (dyn_force(2,0) - term_force_intercept));

     // printf("force_sigmoid = %lf,pos_sigmoid=%lf\n", force_sigmoid, pos_sigmoid);
	   
    if (pos_sigmoid * force_sigmoid > sigmoid_thresh ) {
      termination_flag = true;
      printf("force_sigmoid = %lf,pos_sigmoid=%lf, total=%lf. Terminating!\n", force_sigmoid, pos_sigmoid, pos_sigmoid*force_sigmoid);
    }


    Eigen::Matrix<double, 7, 1> tau_ee = J.transpose() * (P * (lambda.cwiseProduct(dyn_force)));
    Eigen::Matrix<double, 7, 1> tau_cmd = M*(target_qdd_ + k_p.cwiseProduct(perror) + k_d.cwiseProduct(derror)) // + k_i.cwiseProduct(ierror))
      + tau_ee + coriolis;
    SwabController::clampTorque(tau_cmd);
    for (size_t i = 0; i < N_DOF; ++i) {
      joint_state_handles_[i].setCommand(tau_cmd[i]);
    }

    if (!termination_flag) {
      elapsed_time_ += period;
      timescale_t += period.toSec() * time_scale;
    }
    else {
      printf("Terminated\n");
    }

    ros::spinOnce();
					     
  }
  
  void SwabController::loadcell_callback(const loadcell::LoadCell::ConstPtr &msg) {
    franka::RobotState robot_state = state_handle_->getRobotState();
    grav_vec(0,0) = robot_state.O_T_EE[0*4+2];
    grav_vec(1,0) = robot_state.O_T_EE[1*4+2];
    grav_vec(2,0) = robot_state.O_T_EE[2*4+2];
    grav_vec(3,0) = robot_state.O_T_EE[1*4+2] * robot_state.O_T_EE[2*4+2];

    ee_weight = C*grav_vec;
    
    //printf("EE weight %lf, %lf, %lf\n", ee_weight[0], ee_weight[1], ee_weight[2]);
    // Place loadcell reading into the buffer

    if (!force_once) {
      baseline_force[0] = msg->x - ee_weight(0,0);
      baseline_force[1] = msg->y - ee_weight(1,0);
      baseline_force[2] = msg->z - ee_weight(2,0);
      force_once = 1;
    }
    
    force_rwlock.lock();
    force[0] = msg->x - baseline_force[0] - ee_weight(0,0);
    force[1] = msg->y - baseline_force[1] - ee_weight(1,0);
    force[2] = msg->z - baseline_force[2] - ee_weight(2,0);
    force_rwlock.unlock();

  }
  void SwabController::clampTorque(Eigen::Matrix<double, 7, 1> &tau_cmd) {
    for (size_t i=0; i < N_DOF; i++) {
      tau_cmd[i] = std::max(std::min(tau_cmd[i], MAX_TORQUE), -MAX_TORQUE);
    }
  }

}  // namespace swab_control

PLUGINLIB_EXPORT_CLASS(swab_control::SwabController,
                       controller_interface::ControllerBase)
 
