# Supplementary material for: Case study on force compliant robot arm controller for nasopharyngeal swab insertion
Source: Sci Rep. 2025 Jul 2;15:23402. doi: 10.1038/s41598-025-06032-7 (PMC12223138; doi:10.1038/s41598-025-06032-7)
Supplement: Supplementary file 2 — Supplementary Information 2. [file 41598_2025_6032_MOESM2_ESM.zip › export_code/catkin_ws/src/swab_control/src/begin_motion_setup.py]

import rospy
from trajectory_msgs.msg import JointTrajectory, JointTrajectoryPoint

import numpy as np
import scipy
import scipy.sparse.linalg as sp_linalg
import scipy.sparse as sparse


# dependncies for sim

import matplotlib.pyplot as plt

N_DOF = 7
TOFFSET = 2.0

def quad_fit(t_0, t_1, x_0, x_1, xdot_0, xdot_1):
    coef = np.zeros((7,3))
    A = np.zeros((4,3))
    b = np.zeros((4))
    A[0] = [t_0**2, t_0, 1]
    A = np.array([
        [t_0**2, t_0, 1],
        [2*t_0, 1, 0],
        [t_1**2, t_1, 1],
        [2*t_1, 1, 0]])

    for i in range(len(x_0)):
        b[:] = [x_0[0], xdot_0[0], x_1[0], xdot_1[0]]
        sol, res, rank, s = np.linalg.lstsq(A,b)
        print('res', res)
        coef[i] = sol

    return coef[:,0], coef[:,1], coef[:,2]
    

def cubic_fit(t0, t1, x_0, x_1, xdot_0, xdot_1):
    coef = np.zeros((7, 4))
    A = np.array([
        [t0**3, t0**2, t0**1, 1],
         [3*t0**2, 2*t0, 1, 0],
         [t1**3, t1**2, t1**1, 1],
         [3*t1**2, 2*t1, 1, 0]])


    for i in range(len(x_0)):
        b = np.array([x_0[i], xdot_0[i], x_1[i], xdot_1[i]]) 
        res = np.linalg.solve(A, b)
        coef[i] = res
    return coef.T
        
def spline_cubic(t, joint):
    Nc, dof = joint.shape # number of control points
    N = Nc-1 # number of splines
    A = np.zeros((N*4,N*4,dof))
    b = np.zeros((N*4,dof))


    for i in range(0, N-1):
        # Eq 1
        A[i*4,i*4:i*4+4] = np.array([t[i+1]**3, t[i+1]**2, t[i+1], 1]).reshape(4,-1)
        b[i*4] = joint[i+1]

        # Eq 2
        A[i*4+1,i*4:i*4+4] = np.array([t[i]**3, t[i]**2, t[i], 1]).reshape(4,-1)
        b[i*4+1] = joint[i]
        

        # Eq 3
        A[i*4+2,i*4:i*4+3] = np.array([3*t[i+1]**2,2*t[i+1],1]).reshape(3,-1)
        A[i*4+2,(i+1)*4:(i+1)*4+3] = np.array([-3*t[i+1]**2, -2*t[i+1], -1]).reshape(3,-1)
        b[i*4+2] = 0.0

        # Eq 4
        A[i*4+3,i*4:i*4+2] = np.array([6*t[i+1],2]).reshape(2,-1)
        A[i*4+3,(i+1)*4:(i+1)*4+2] = np.array([-6*t[i+1], -2]).reshape(2,-1)
        b[i*4+3] = 0

     # The last set of equations
    i = N-1
    #eq 1
    A[i*4,i*4:i*4+4] = np.array([t[i+1]**3, t[i+1]**2,t[i+1],1]).reshape(4,-1)
    b[i*4] = joint[i+1]

    #eq 2
    A[i*4+1,i*4:i*4+4] = np.array([t[i]**3,t[i]**2,t[i],1]).reshape(4,-1)
    b[i*4+1] = joint[i]

    # Final conditions, velocity is zero
    A[i*4+2,0:3] = np.array([3*t[0]**2,2*t[0],1]).reshape(3,-1)
    b[i*4+2] = 0.0

    #final conditions
    A[i*4+3,i*4:i*4+3] = np.array([3*t[i+1]**2,2*t[i+1],1]).reshape(3,-1)
    b[i*4+3] = 0.0

    coefs = [sp_linalg.spsolve(sparse.csc_matrix(A[:,:,i]), b[:,i]) for i in range(dof)]

    return np.array(coefs).reshape(dof, N, 4)


def convert_joint_trajectory(t, joint, joint_vel, joint_names):
    ramp_scale = 4.0
    ramp_time = (t[1] - t[0])*ramp_scale
    target_pos = joint[1]-joint[0]
    a_slope = target_pos / ramp_time**3 * 8
    a = a_slope
    ramp_steps = 10
    num_steps = 100


    joint_trajectory = JointTrajectory()
    joint_trajectory.joint_names = joint_names
    joint_trajectory.header.stamp = rospy.Time.now()


    coefs = spline_cubic(t, joint)

    time_steps = np.linspace(t[0], t[-1], num_steps)
    for ts in time_steps:
        ind = min(max(np.searchsorted(t, ts, side='right') - 1,0),
                  coefs.shape[1]-1)
        t_ = ts
        t_arr = [t_**3, t_**2, t_, 1]
        t1_arr = [3*t_**2, 2*t_**1, 1, 0]
        t2_arr = [6*t_, 2, 0, 0]

        point = JointTrajectoryPoint()
        point.time_from_start = rospy.Duration(t_ + TOFFSET)
        position = coefs[:,ind]@t_arr
        velocity = coefs[:,ind]@t1_arr
        acceleration = coefs[:,ind]@t2_arr
        point.positions=position.tolist()
        point.velocities=velocity.tolist()
        point.accelerations=acceleration.tolist()
        joint_trajectory.points.append(point)
        
    

    # Debug plotting
    # def stamp_to_float(a):
    #     return (a.secs + a.nsecs/1e9)
    # plt.plot([stamp_to_float(jt.time_from_start) for jt in joint_trajectory.points], [jt.positions[1] for jt in joint_trajectory.points], 'o-')
    # plt.plot([stamp_to_float(jt.time_from_start) for jt in joint_trajectory.points], [jt.velocities[1] for jt in joint_trajectory.points], 'o-')
    # plt.show()
    
    return joint_trajectory

def interpolate_trajectory_points(t, joint, joint_vel, num_steps = 100):
    # For non-ros trajectories
    ramp_scale = 4.0
    ramp_time = (t[1] - t[0])*ramp_scale
    target_pos = joint[1]-joint[0]
    a_slope = target_pos / ramp_time**3 * 8
    a = a_slope
    ramp_steps = 10
   


    coefs = spline_cubic(t, joint)

    time_steps = np.linspace(t[0], t[-1], num_steps)
    position_o = np.zeros((num_steps, N_DOF))
    velocity_o = np.zeros((num_steps, N_DOF))
    acceleration_o = np.zeros((num_steps, N_DOF))
    for (i,ts) in enumerate(time_steps):
        ind = min(max(np.searchsorted(t, ts, side='right') - 1,0),
                  coefs.shape[1]-1)
        t_ = ts
        t_arr = [t_**3, t_**2, t_, 1]
        t1_arr = [3*t_**2, 2*t_**1, 1, 0]
        t2_arr = [6*t_, 2, 0, 0]

        position = coefs[:,ind]@t_arr
        velocity = coefs[:,ind]@t1_arr
        acceleration = coefs[:,ind]@t2_arr
        position_o[i] = position
        velocity_o[i] = velocity
        acceleration_o[i] = acceleration
        

    return time_steps, position_o, velocity_o, acceleration_o


def interpolate_to_point(time_delta, start_config, end_config, joint_names):
    # Interpolate a number of positions until the starting point is reached.

    max_vel = (end_config - start_config)/time_delta
    
    ramp_time = 1.5
    a_slope = max_vel / ramp_time**2 * 4
    coast_time = np.mean(((end_config[1:] - start_config[1:]) - a_slope[1:]*(ramp_time**3)/8*2)/max_vel[1:])
    print('coast_time', coast_time, time_delta)

    
    ramp_steps = 15
    coast_steps = 30

    N_DOF = 7


    joint_trajectory = JointTrajectory()
    joint_trajectory.joint_names = joint_names
    joint_trajectory.header.stamp = rospy.Time.now()
        
    # def ramp_rhs(t, y):
    #     if t < ramp_time/2.0:
    #         return np.concatenate((y[N_DOF:], a_slope * t))
    #     else:
    #         return np.concatenate((y[N_DOF:], a_slope * (ramp_time/2.0) - a_slope * (t-ramp_time/2)))
    a = a_slope
    def deramp_rhs(t, y):
        if t < ramp_time/2.0:
            return np.concatenate((y[N_DOF:], -a_slope * t))
        else:
            return np.concatenate((y[N_DOF:], -a_slope * (ramp_time/2.0) + a_slope * (t-ramp_time/2)))

    def ramp(t, y):
        y_o = np.zeros((len(t), N_DOF*2))
        for i in range(len(t)):
            if t[i] < ramp_time/2.0:
                y_o[i,:N_DOF] = y[0:N_DOF] + a* t[i]**3/6
                y_o[i,N_DOF:] = a* t[i]**2/2
            else:
                y_o[i,:N_DOF] = y[0:N_DOF] + a*(-4*t[i]**3 + 12*t[i]**2*ramp_time - 6*t[i]*ramp_time**2 + ramp_time**3)/24
                #y_o[i,:N_DOF] = y[0:N_DOF] + a*(-2*t[i]**3 + 6*t[i]**2*ramp_time - ramp_time**3)/12
                y_o[i,N_DOF:] = a*(-2*t[i]**2 + 4*t[i]*ramp_time - ramp_time**2)/4

        return t, y_o
    def deramp(t, y):
        pass
        y_o = np.zeros((len(t), N_DOF*2))
        for i in range(len(t)):
            if t[i] < ramp_time/2.0:
                y_o[i,:N_DOF] = y[0:N_DOF] + -a* t[i]**3/6 + y[N_DOF:]*t[i]
                y_o[i,N_DOF:] = -a* t[i]**2/2 + y[N_DOF:]
            else:
                y_o[i,:N_DOF] = y[0:N_DOF] - a*(-4*t[i]**3 + 12*t[i]**2*ramp_time - 6*t[i]*ramp_time**2 + ramp_time**3)/24 + y[N_DOF:]*t[i]
                y_o[i,N_DOF:] = -a*(-2*t[i]**2 + 4*t[i]*ramp_time - ramp_time**2)/4+ y[N_DOF:]
                
        return t+ramp_time+coast_time, y_o
    
    def const(t, y):
        t_rel = np.linspace(0, coast_time, coast_steps)
        t_o = ramp_time + t_rel

        y_o = np.zeros((coast_steps, N_DOF*2))

        y_o[:,0:N_DOF] = y[0:N_DOF] + t_rel[:,np.newaxis] * y[np.newaxis,N_DOF:]
        y_o[:,N_DOF:] = y[N_DOF:]
        
        return t_o, y_o

    def append_traj(t, y):
        print(y.dtype, t.dtype)
        for i in range(len(t)):
            point = JointTrajectoryPoint()
            point.time_from_start = rospy.Duration(float(t[i]) + TOFFSET)
            pos = np.copy(y[i,0:N_DOF]).tolist()
            vel = np.copy(y[i,N_DOF:]).tolist()
            point.positions=pos
            point.velocities=vel
            joint_trajectory.points.append(point)
    

    y0 = np.zeros((N_DOF*2))
    y0[0:N_DOF] = start_config
    # res = scipy.integrate.solve_ivp(ramp_rhs, (0.0,ramp_time), y0, t_eval = np.linspace(0, ramp_time, ramp_steps))
    # t = res.t#res.t[::100]
    # y = res.y.T#res.y.T[::100]
    # print(t, y)
    t, y = ramp(np.linspace(0,ramp_time, ramp_steps), y0)
    append_traj(t[:-1], y[:-1])
    last_y = y[-1]

    print('term', last_y[N_DOF:], max_vel, last_y.shape)
    print('term_pos',t[-1], last_y[1] - start_config[1], a_slope[1]*(ramp_time**3)/4)
    print('diff', (y[-2,1] - y[-1,1])/(t[-2] - t[-1]), y[-2,N_DOF+1])
    print('diff', (y[ramp_steps//2-3,1] - y[ramp_steps//2-2,1])/(t[ramp_steps//2-3] - t[ramp_steps//2-2]), y[ramp_steps//2-3,N_DOF+1])
    #sys.exit(0)

    const_t, const_y = const(coast_time, last_y)
    append_traj(const_t[:-1], const_y[:-1])

    #res = scipy.integrate.solve_ivp(deramp_rhs, (0.0,ramp_time), const_y[-1], t_eval = np.linspace(0, ramp_time, ramp_steps))
    t, y = deramp( np.linspace(0, ramp_time, ramp_steps), const_y[-1])
    
    append_traj(t, y)
    def stamp_to_float(a):
        return (a.secs + a.nsecs/1e9)
    

    #print([jt.positions for jt in joint_trajectory.points])
    # plt.plot([stamp_to_float(jt.time_from_start) for jt in joint_trajectory.points], [jt.positions[1] for jt in joint_trajectory.points], 'o-')
    # plt.plot([stamp_to_float(jt.time_from_start) for jt in joint_trajectory.points], [jt.velocities[1] for jt in joint_trajectory.points], 'o-')
    # plt.plot([0,ramp_time*2+coast_time], [end_config[1],end_config[1]])
    # plt.plot([0,ramp_time*2+coast_time], [start_config[1],start_config[1]])
    # plt.show()
    # sys.exit(0)
