# Supplementary material for: Case study on force compliant robot arm controller for nasopharyngeal swab insertion
Source: Sci Rep. 2025 Jul 2;15:23402. doi: 10.1038/s41598-025-06032-7 (PMC12223138; doi:10.1038/s41598-025-06032-7)
Supplement: Supplementary file 2 — Supplementary Information 2. [file 41598_2025_6032_MOESM2_ESM.zip › export_code/catkin_ws/src/swab_control/src/move_to_test_point.py]

#!/usr/bin/python3
import sys
import os 
dir_path = os.path.dirname(os.path.realpath(__file__))

from trajectory_msgs.msg import JointTrajectory, JointTrajectoryPoint
from joint_trajectory_client import JointTrajectoryClient
from sensor_msgs.msg import JointState
from begin_motion_setup import interpolate_to_point
import rospy
import numpy as np
if __name__=='__main__':

    
    
    rospy.init_node("full_motion_play")
    arm_joint_names = ['panda_joint1','panda_joint2','panda_joint3','panda_joint4','panda_joint5','panda_joint6','panda_joint7']
    
    jtc = JointTrajectoryClient('position_joint_trajectory_controller', arm_joint_names)
    msg = rospy.wait_for_message("/joint_states", JointState, timeout=None)
    current_config = np.array([msg.position[i] for i in range(len(msg.position)) if msg.name[i] in arm_joint_names])

    if len(sys.argv) >=2:
        target_config = [float(t) for t in sys.argv[1].split(',')]
    else:
        target_config = [0.0, -0.785398163, 0.0, -2.35619449, 0.0, 1.57079632679, 0.785398163397]

    time_delta = 5.0
    stage1_traj = interpolate_to_point(time_delta, current_config, target_config, arm_joint_names)
    jtc.add_points(stage1_traj)
    jtc.start()
    jtc.wait(time_delta)
    jtc.clear()
    rospy.sleep(time_delta)
