# Supplementary material for: Case study on force compliant robot arm controller for nasopharyngeal swab insertion
Source: Sci Rep. 2025 Jul 2;15:23402. doi: 10.1038/s41598-025-06032-7 (PMC12223138; doi:10.1038/s41598-025-06032-7)
Supplement: Supplementary file 2 — Supplementary Information 2. [file 41598_2025_6032_MOESM2_ESM.zip › export_code/catkin_ws/src/swab_control/package.xml]

<?xml version="1.0"?>
<package format="2">
  <name>swab_control</name>
  <version>0.1.0</version>
  <description>This package executes the swab insertion controller. </description>

  <maintainer email="pqjlee@uwaterloo.ca">Peter Q. Lee</maintainer>

  <license>MIT</license>


  <author>Peter Q. Lee</author>

  <buildtool_depend>catkin</buildtool_depend>

  <depend>roscpp</depend>
  <depend>std_msgs</depend>
  <depend>control_msgs</depend>
  <depend>control_toolbox</depend>
  <depend>controller_manager</depend>
  <depend>controller_interface</depend>
  <depend>dynamic_reconfigure</depend>
  <depend>geometry_msgs</depend>
  <depend>pluginlib</depend>
  <depend>kdl_parser</depend>
  <depend>hardware_interface</depend>
  <depend>transmission_interface</depend>
  <depend>joint_limits_interface</depend>
  <depend>eigen_conversions</depend>
  <depend>franka_hw</depend>
  <depend>franka_msgs</depend>
  <depend>franka_gripper</depend>
  <depend>franka_control</depend>
  <depend>franka_example_controllers</depend>
  <depend>urdf</depend>
  <depend>angles</depend>
  <depend>tf</depend>
  <depend>tf_conversions</depend>
  <depend>realtime_tools</depend>
  <depend>visualization_msgs</depend>
  <depend>loadcell</depend>
  
  <test_depend>gtest</test_depend>
  <test_depend>rostest</test_depend>
  <test_depend>sensor_msgs</test_depend>
  <test_depend>franka_gripper</test_depend>
  <test_depend>franka_msgs</test_depend>
  <test_depend>geometry_msgs</test_depend>

  <exec_depend>rospy</exec_depend>
  <exec_depend>roslaunch</exec_depend>
  <exec_depend>message_runtime</exec_depend>

  <export>
  <controller_interface plugin="${prefix}/swab_control_plugin.xml" />
</export>
</package>
