# Supplementary material for: Case study on force compliant robot arm controller for nasopharyngeal swab insertion
Source: Sci Rep. 2025 Jul 2;15:23402. doi: 10.1038/s41598-025-06032-7 (PMC12223138; doi:10.1038/s41598-025-06032-7)
Supplement: Supplementary file 2 — Supplementary Information 2. [file 41598_2025_6032_MOESM2_ESM.zip › export_code/catkin_ws/src/swab_control/include/swab_control/swab_controller.h]

#ifndef SWAB_CONTROLLER
#define SWAB_CONTROLLER
#define N_DOF 7

#include <array>
#include <string>
#include <vector>

#include <controller_interface/multi_interface_controller.h>
#include <hardware_interface/joint_command_interface.h>
#include <hardware_interface/joint_state_interface.h>

#include <hardware_interface/robot_hw.h>
#include <ros/node_handle.h>
#include <ros/time.h>
#include <ros/ros.h>
#include <controller_interface/controller_base.h>
#include <pluginlib/class_list_macros.h>
#include "loadcell/LoadCell.h"

#include <franka_hw/franka_model_interface.h>
#include <franka_hw/franka_state_interface.h>

#include <Eigen/Core>

typedef double f64;
const int LOADCELL_QUEUE = 10;
const f64 START_THRESH = 0.1; // joints must start within this threshold.
const f64 MAX_TORQUE = 5.0; // 1 Nm max torque
const f64 E7_G = 9.80378; // Local gravity at E7.
const f64 M_swab = 0.050 + 0.005;

f64 sigmoid(f64 x);
namespace swab_control {

class SwabController : public controller_interface::MultiInterfaceController<
  hardware_interface::EffortJointInterface,
  franka_hw::FrankaStateInterface,
  franka_hw::FrankaModelInterface> {
 public:
  bool init(hardware_interface::RobotHW* robot_hardware, ros::NodeHandle& node_handle) override;
  void starting(const ros::Time&) override;
  void update(const ros::Time&, const ros::Duration& period) override;
  void loadcell_callback(const loadcell::LoadCell::ConstPtr &msg);
  void clampTorque(Eigen::Matrix<double, 7, 1> &tau_cmd);
  bool construct_C(ros::NodeHandle& node_handle);
  bool load_waypoints(ros::NodeHandle& node_handle);


 private:
  hardware_interface::EffortJointInterface* joint_state_interface_;
  std::vector<hardware_interface::JointHandle> joint_state_handles_;
  std::unique_ptr<franka_hw::FrankaStateHandle> state_handle_;
  std::unique_ptr<franka_hw::FrankaModelHandle> model_handle_;
  ros::Subscriber loadcell_sub;
  // Subscriber for the loadcell
  
  ros::Duration elapsed_time_;
  f64 state[N_DOF*2];
  f64 force[3] = {0.0,0.0,0.0};
  Eigen::Matrix<double, 7, 1> ierror; 
  std::mutex force_rwlock;

  // gains, initialized from parameter server
  Eigen::Matrix<double, 7, 1> k_p;
  Eigen::Matrix<double, 7, 1> k_i;
  Eigen::Matrix<double, 7, 1> k_d;

  // Subspace to map forces on the end-effector into 6-dof
  Eigen::Matrix<double, 6, 3> P;

  // Gravity calibration matrix
  Eigen::Matrix<double, 3, 5> C;
  Eigen::Matrix<double, 5, 1> grav_vec;

  f64 lambda_[3] = {0.0,0.0,0.0};

  int force_once = 0;
  f64 baseline_force[3] = {0.0,0.0,0.0};
  //Eigen::Matrix<double, 3, 1> ee_weight;
  Eigen::Matrix<double, 3, 1> ee_weight;

  // Waypoint vectors
  std::vector<double> target_t;
  std::vector<double> initial_q;
  std::vector<double> target_coef;  // waypoint cubic coefficients
  size_t w_i = 0; // waypoint index


  Eigen::Matrix<double, 4, 1> time_vec;
  Eigen::Matrix<double, 4, 1> dtime_vec;
  Eigen::Matrix<double, 4, 1> ddtime_vec;
  
  Eigen::Matrix<double, N_DOF, 1> target_q_;
  Eigen::Matrix<double, N_DOF, 1> target_qd_;
  Eigen::Matrix<double, N_DOF, 1> target_qdd_;

  Eigen::Matrix<double, 3, 1> alpha;
  Eigen::Matrix<double, 3, 1> beta;
  Eigen::Matrix<double, 3, 1> dyn_force;

  // Initial position used for determining
  f64 initial_pos [3] = {0.0,0.0,0.0};
  
  f64 term_force_intercept;
  f64 term_force_scale;
  
  f64 term_pos_intercept;
  f64 term_pos_scale;

  f64 sigmoid_thresh = 0.5;
  
  bool termination_flag = false;

  f64 timescale_t; // Spline time (adjusted for z-axis)
  f64 timescale_sig_intercept;
  f64 timescale_sig_scale;

};

}  // namespace swab_control
#endif
