# Supplementary material for: Case study on force compliant robot arm controller for nasopharyngeal swab insertion
Source: Sci Rep. 2025 Jul 2;15:23402. doi: 10.1038/s41598-025-06032-7 (PMC12223138; doi:10.1038/s41598-025-06032-7)
Supplement: Supplementary file 2 — Supplementary Information 2. [file 41598_2025_6032_MOESM2_ESM.zip › export_code/catkin_ws/src/swab_control/CMakeLists.txt]

cmake_minimum_required(VERSION 3.1.3)
project(swab_control)
find_package(catkin REQUIRED)


set(CMAKE_BUILD_TYPE Release)
set(CMAKE_CXX_STANDARD 14)
set(CMAKE_CXX_STANDARD_REQUIRED ON)

find_package(catkin REQUIRED COMPONENTS
  controller_interface
  dynamic_reconfigure
  eigen_conversions
  franka_msgs
  geometry_msgs
  hardware_interface
  joint_limits_interface
  tf
  tf_conversions
  message_generation
  pluginlib
  realtime_tools
  roscpp
  rospy
  urdf
  visualization_msgs
  loadcell
)

find_package(Eigen3 REQUIRED)
find_package(Franka 0.9.0 QUIET)
if(NOT Franka_FOUND)
  find_package(Franka 0.8.0 REQUIRED)
endif()

catkin_package(
  INCLUDE_DIRS include
  LIBRARIES franka_example_controllers
  CATKIN_DEPENDS
    controller_interface
    dynamic_reconfigure
    eigen_conversions
    franka_hw
    franka_gripper
    geometry_msgs
    hardware_interface
    joint_limits_interface
    tf
    tf_conversions
    message_runtime
    pluginlib
    realtime_tools
    roscpp
    urdf
    visualization_msgs
    loadcell
  DEPENDS Franka
)


add_library(swab_control
  src/swab_controller.cc
)

######################### Swab control
add_dependencies(swab_control
  ${${PROJECT_NAME}_EXPORTED_TARGETS}
  ${catkin_EXPORTED_TARGETS}
)

target_link_libraries(swab_control PUBLIC
  ${Franka_LIBRARIES}
  ${catkin_LIBRARIES}
)

target_include_directories(swab_control SYSTEM PUBLIC
  ${Franka_INCLUDE_DIRS}
  ${EIGEN3_INCLUDE_DIRS}
  ${catkin_INCLUDE_DIRS}
)
target_include_directories(swab_control PUBLIC
  include
  )


## Installation
install(TARGETS swab_control
  ARCHIVE DESTINATION ${CATKIN_PACKAGE_LIB_DESTINATION}
  LIBRARY DESTINATION ${CATKIN_PACKAGE_LIB_DESTINATION}
  RUNTIME DESTINATION ${CATKIN_PACKAGE_BIN_DESTINATION}
  )

install(DIRECTORY include/${PROJECT_NAME}/
  DESTINATION ${CATKIN_PACKAGE_INCLUDE_DESTINATION}
)
install(DIRECTORY launch
  DESTINATION ${CATKIN_PACKAGE_SHARE_DESTINATION}
)
install(DIRECTORY config
  DESTINATION ${CATKIN_PACKAGE_SHARE_DESTINATION}
)
install(FILES swab_control_plugin.xml
  DESTINATION ${CATKIN_PACKAGE_SHARE_DESTINATION}
  )

 
